# Supplementary material for: Hydrodynamic stress stimulates growth of cell clusters via the ANXA1/PI3K/AKT axis in colorectal cancer
Source: Sci Rep. 2019 Dec 27;9:20027. doi: 10.1038/s41598-019-56739-7 (PMC6934682; doi:10.1038/s41598-019-56739-7)
Supplement: Supplementary file 2 — Supplementary Information 2 [file 41598_2019_56739_MOESM2_ESM.xlsx]

## Sheet: Table S1
Supplementary table S1
(4) All (Sample)
This sheet contains 48144 probes.
#Experiment: (4) pre vs 6hr
#Technology: Affymetrix.ExonExprChip.HuGene-2_0-st_na36_hg19_2016-07-06
#Created On: 火, 19 2 2019 05:55:59
Transcript Cluster ID	[181015 pre](raw)	[190114 pre](raw)	[181015 6hr](raw)	[190114 6hr](raw)	[181015 pre](normalized)	[190114 pre](normalized)	[181015 6hr](normalized)	[190114 6hr](normalized)	genesymbol	genedescription	entrezgene	genbank	GO(Avadis)	category	crosshyb_type	ensemblprediction	ensembltranscript	pathway	probeset_id	protein_domains	refseq	ChromosomeNumber	start	stop	strand	swissprot	total_probes	transcript_cluster_id	unigene
16657436	15.385	17.9622	26.9251	23.1588	-0.111717	0.111717	0.69571	0.478318	DDX11L1	DEAD/H(Asp-Glu-Ala-Asp/His)boxhelicase11like1	100287102	BC070227|AK093685|AK125998|AK304498	GO:0006139|GO:0003676|GO:0005524|GO:0008026|GO:0016818	main	3	GENSCAN00000010471|GENSCAN00000017672|GENSCAN00000050019	ENST00000624431|ENST00000450305|ENST00000456328|ENST00000513886|ENST00000559159|ENST00000562189|ENST00000430178|ENST00000437401|ENST00000560040|ENST00000421620|ENST00000507418		16657436		NR_046018///XM_006726321///XM_011543805///XM_011543806///XM_011543807///XM_011543808///XM_011543809///NR_024004///NR_024005///NR_034090///NR_045117///NR_051985///NR_051986///NR_110561	chr1	12190	13639	+	B7ZGX0///B7ZGX2///B7ZGX7///B7ZGX8///A0A096LP88///B4E2Z4///B7ZGW9///Q6ZU42///B7ZGX3///B5WYT6	25	16657436	Hs.714157///Hs.618434///Hs.719844///Hs.740212///Hs.712940
16657440	34.4436	35.1443	37.5677	35.6925	-0.0145273	0.0145273	0.110729	0.0368566	MIR1302-2|MIR1302-9|MIR1302-10|MIR1302-11	microRNA1302-2|microRNA1302-9|microRNA1302-10|microRNA1302-11	100302278///100422831///100422834///100422919			main	3		ENST00000408051|ENST00000408365|ENST00000408734|ENST00000607096|ENST00000469289|ENST00000473358|ENST00000633603|ENST00000422679|ENST00000559045|ENST00000561145		16657440		NR_036051///NR_036266///NR_036267///NR_036268///XR_936215///XR_433199///XR_916796	chr1	29554	31109	+		28	16657440
16657445	5.65133	3.98823	7.46346	6.81001	0.251422	-0.251422	0.652676	0.520487	OR4F5	olfactoryreceptor,family4,subfamilyF,member5	79501		GO:0007186|GO:0050907|GO:0050911|GO:0007165|GO:0007608|GO:0050896|GO:0005886|GO:0016021|GO:0016020|GO:0004888|GO:0004930|GO:0004984|GO:0004871	main	3		ENST00000335137		16657445	OTTHUMT00000003223 // Pfam // IPR000276 // G protein-coupled receptor, rhodopsin-like///OTTHUMT00000003223 // Pfam // IPR019424 // Serpentine type 7TM GPCR chemoreceptor Srsx	NM_001005484	chr1	69091	70008	+	Q8NH21	8	16657445	Hs.554500
16657447	4.79649	3.97283	3.31377	2.35027	0.135906	-0.135906	-0.3976	-0.893244						main	3		ENST00000496488		16657447			chr1	160446	161525	+		13	16657447
16657450	670.525	694.125	487.142	581.674	-0.0249529	0.0249519	-0.485901	-0.230033	LOC100132287|LOC105379556|LOC100132062|LOC100133331|LOC102723777	uncharacterizedLOC100132287|nascentpolypeptide-associatedcomplexsubunitalpha,muscle-specificform-like|uncharacterizedLOC100132062|uncharacterizedLOC100133331|uncharacterizedLOC102723777	100132287///105379556///100132062///100133331///102723777	AK303380|AK316554|AK316556|BC092421|AK293878|AK302487|AK303004|AK123446|AK304049|AK294489|AK302511|AK299469|AK302889		main	3	GENSCAN00000016339	ENST00000419160|ENST00000423728|ENST00000432964|ENST00000440038|ENST00000455464|ENST00000514436|ENST00000599771|ENST00000601486|ENST00000601814|ENST00000616311|ENST00000616947|ENST00000627498|ENST00000630889|ENST00000465971|ENST00000526704|ENST00000604354|ENST00000623180|ENST00000631858|ENST00000633249		16657450		NR_028322///XR_951431///XR_942213///XR_942214///XR_952135///XR_952136///NR_028326///NR_024368///NR_028324///NR_029401///NR_037596///NR_028325///NR_028327///NR_039983///XR_253608///XR_429802///XR_930463///NR_103825///NR_109983///XR_942211///XR_942212///XR_952133///XR_952134	chr1	317811	328581	+	B4E0H4///B4DYM5///B4E3X2///B4E3X0///Q6ZQS4///B7Z5V7///A8E4K2///B4E1Z7///B4DYL0///B4DGN1	36	16657450	Hs.446409///Hs.732199///Hs.722350///Hs.744076
16657469	42.3957	37.8419	31.1118	36.9933	0.0819669	-0.0819674	-0.36449	-0.114686	LOC105379690		105379690	BC118988|BC122537|AL137655	GO:0005525	main	3	GENSCAN00000045845	ENST00000419394|ENST00000431812|ENST00000439401|ENST00000445840|ENST00000447954|ENST00000455207|ENST00000455464|ENST00000508026|ENST00000509192|ENST00000587432|ENST00000601814|ENST00000613471|ENST00000615295|ENST00000618096|ENST00000632397|ENST00000633205|ENST00000420830|ENST00000437691|ENST00000450226|ENST00000626702|ENST00000523795|ENST00000610542|ENST00000616585|ENST00000621799|ENST00000622626…		16657469		XR_954111///NR_040415///XR_924909///XR_936492///XR_946808///XR_951660///XR_427580///XR_939114///XR_939115///XR_939116///XR_939117///XR_939118///XR_950617///XR_954672	chr1	329790	342507	+	A0A0C4DH77	27	16657469
16657473	7.19313	7.99287	7.19313	7.33587	-0.0760469	0.0760467	-0.0760469	-0.0476971	OR4F29|OR4F3|OR4F16	olfactoryreceptor,family4,subfamilyF,member29|olfactoryreceptor,family4,subfamilyF,member3|olfactoryreceptor,family4,subfamilyF,member16	729759///26683///81399	BC137547|BC137568	GO:0007186|GO:0050907|GO:0050911|GO:0007165|GO:0007608|GO:0050896|GO:0005886|GO:0016021|GO:0016020|GO:0004888|GO:0004930|GO:0004984|GO:0004871	main	3	GENSCAN00000011446|GENSCAN00000017675|GENSCAN00000017679|GENSCAN00000045845	ENST00000332831|ENST00000426406|ENST00000456475|ENST00000320901|ENST00000402444|ENST00000405102|ENST00000424047|ENST00000559128|ENST00000589943		16657473	OTTHUMT00000007334 // Pfam // IPR000276 // G protein-coupled receptor, rhodopsin-like///OTTHUMT00000007334 // Pfam // IPR019424 // Serpentine type 7TM GPCR chemoreceptor Srsx///OTTHUMT00000007999 // Pfam // IPR000276 // G protein-coupled receptor, rhodopsin-like///OTTHUMT00000007999 // Pfam // IPR019424 // Serpentine type 7TM GPCR chemoreceptor Srsx///OTTHUMT00000367138 // Pfam // IPR000276 // G …	NM_001005221///NM_001005224///NM_001005277///NM_001005504	chr1	367640	368634	+	Q6IEY1///Q6IFP3	25	16657473	Hs.722724///Hs.632360
16657476	41.625	36.2252	31.4887	32.7286	0.100228	-0.100228	-0.30239	-0.246669	LOC105378947	proline-richextensin-likeproteinEPR1	105378947	AK298283		main	3		ENST00000441866|ENST00000425566|ENST00000417636|ENST00000426839|ENST00000424587|ENST00000448958|ENST00000568418		16657476		XR_954116///NR_029406///XR_941341///XR_954117///XM_011536309///XM_011542538///XM_011549034///XM_011549035///XM_011549080///XR_251310///XR_934404///XR_934405///XR_934408///XR_934409///XR_934410///XR_934411///XR_954114///XR_954115///XR_954161	chr1	459656	461954	+		27	16657476
16657480	24.7801	16.7418	26.625	13.3299	0.282862	-0.282862	0.386466	-0.611649						main	1				16657480			chr1	523009	532878	+		12	16657480
16657485	7.63889	9.14122	8.7841	10.9536	-0.129511	0.129512	0.0720205	0.390464						main	1				16657485			chr1	557143	566063	+		13	16657485
16657489	6.13342	11.017	13.5175	11.5774	-0.422487	0.422488	0.717584	0.494058						main	3		ENST00000422528		16657489			chr1	696291	697369	+		12	16657489
16657492	13.7344	16.6744	24.145	17.6852	-0.139919	0.139918	0.67401	0.224822	LOC105378580|LOC105378581	uncharacterizedLOC105378580|uncharacterizedLOC105378581	105378580///105378581			main	1		ENST00000412115|ENST00000429505|ENST00000434264|ENST00000443772|ENST00000457084|ENST00000585826|ENST00000586288|ENST00000587530|ENST00000588951|ENST00000589531|ENST00000589899|ENST00000591440|ENST00000592547|ENST00000593022|ENST00000585745|ENST00000585768|ENST00000586928|ENST00000590848		16657492		XR_946806///XR_946807///XR_954104///XR_954105///XR_954106///XR_954107///XR_954108	chr1	714162	745440	+		22	16657492
16657502	36.9401	34.9625	29.6604	27.7046	0.0396895	-0.0396895	-0.27696	-0.375373	LOC100287934		100287934	AK290103		main	3		ENST00000586928|ENST00000591702		16657502		XR_108279///XR_171142	chr1	721320	722513	+		16	16657502	Hs.705211///Hs.745567
16657506	28.9655	20.4774	22.1881	23.4364	0.250154	-0.250154	-0.134398	-0.0554352	FAM87B	familywithsequencesimilarity87,memberB	400728			main	1		ENST00000326734		16657506		NR_103536	chr1	752751	755214	+		22	16657506	Hs.568078
16657509	10.5447	13.8047	10.502	11.6766	-0.194323	0.194323	-0.200174	-0.0472174						main	1				16657509			chr1	756056	758975	+		17	16657509
16657514	29.4939	20.9275	28.8761	33.2673	0.247509	-0.247509	0.216965	0.421195	LINC01128	longintergenicnon-proteincodingRNA1128	643837	BC086872		main	1		ENST00000415295|ENST00000416570|ENST00000425657|ENST00000441765|ENST00000445118|ENST00000448975|ENST00000449005|ENST00000608189|ENST00000609009|ENST00000610067|ENST00000622921|ENST00000623070|ENST00000623808|ENST00000624927|ENST00000609139		16657514		NR_047519///NR_047521///NR_047523///NR_047524///NR_047525///NR_047526	chr1	762988	789791	+		29	16657514	Hs.133183
16657527	11.9202	15.8017	11.5922	12.9037	-0.203331	0.203331	-0.243595	-0.0889642	LOC284600		284600			main	1				16657527		XR_946809///XR_954265	chr1	840487	841186	+		23	16657527	Hs.551839
16657529	14.1387	17.4235	16.8288	21.9446	-0.150692	0.150692	0.100596	0.483527	LOC284600		284600	AK056486		main	1		ENST00000448179		16657529		XR_946809///XR_954265	chr1	846815	850735	+		20	16657529	Hs.551839
16657534	17.5309	17.8632	22.5535	21.6741	-0.0135455	0.013546	0.349906	0.292531	SAMD11	sterilealphamotifdomaincontaining11	148398	AK054643|BC024295|BC033213|JX093066|JX093067|JX093068|JX093070|JX093071|JX093072|JX093073|JX093074|JX093075|JX093076|JX093077|JX093078|JX093079|JX093080|JX093081|JX093082|JX093083|JX093084|JX093086|JX093087|JX093089|JX093090|JX093091|JX093092|JX093093|JX093094|JX093095|JX093096|JX093097|JX093098|JX093099|JX093100|JX093101|JX093102|JX093103|JX093104|JX093105|JX093106|JX093107|JX093108|JX093109|JX0…	GO:0000122|GO:1903506|GO:0005634|GO:0032093|GO:0042731|GO:0043621|GO:0003713|GO:0005515	main	1	GENSCAN00000017669	ENST00000341065|ENST00000342066|ENST00000420190|ENST00000437963|ENST00000455979|ENST00000464948|ENST00000466827|ENST00000474461|ENST00000478729|ENST00000616016|ENST00000616125|ENST00000617307|ENST00000618181|ENST00000618323|ENST00000618779|ENST00000620200|ENST00000622503		16657534	ENST00000341065 // Pfam // IPR001660 // Sterile alpha motif domain///ENST00000342066 // Pfam // IPR001660 // Sterile alpha motif domain///ENST00000455979 // Pfam // IPR001660 // Sterile alpha motif domain///ENST00000616125 // Pfam // IPR001660 // Sterile alpha motif domain///ENST00000617307 // Pfam // IPR001660 // Sterile alpha motif domain///ENST00000618181 // Pfam // IPR001660 // Sterile alpha …	NM_152486	chr1	860260	879961	+	Q96NU1///I7FV97///I7F491///I7F489///I7FC38///I7G285///I7G289///I7FV88///I7F478///I7FC44///I7FC40///I7FC47///I7G277///I7G100///I7FV95///I7F472///I7FV93///I7G279///I7F475///I7G101///I7F465///I7G105///I7FC51///I7G283///I7G276///I7G293///I7FC27///I7F467///I7F482///I7G103///I7FC33///I7G291///I7FV85///I7FV90///I7G0Z8///I7FC29///H7BY14///A6PWC8///Q5SV95///H7C3J6///A0A087X223///A0A087WYU3///A0A087WXB3///…	22	16657534	Hs.335293
16657554	32.0864	38.9245	37.2147	32.1932	-0.139358	0.139358	0.0745521	-0.134566	KLHL17	kelch-likefamilymember17	339451	AK293258|AY423763|BC033192|BC045768|BC105742	GO:0007420|GO:0016567|GO:0030036|GO:0005615|GO:0014069|GO:0015629|GO:0030054|GO:0031463|GO:0032839|GO:0043025|GO:0045211|GO:0005886|GO:0016020|GO:0045202|GO:0004842|GO:0031208|GO:0032947|GO:0051015|GO:0003779|GO:0005515	main	1	GENSCAN00000017660	ENST00000338591|ENST00000463212|ENST00000466300|ENST00000481067|ENST00000622660		16657554	ENST00000338591 // Pfam // IPR000210 // BTB/POZ domain///ENST00000338591 // Pfam // IPR006652 // Kelch repeat type 1///ENST00000338591 // Pfam // IPR006652 // Kelch repeat type 1///ENST00000338591 // Pfam // IPR006652 // Kelch repeat type 1///ENST00000338591 // Pfam // IPR006652 // Kelch repeat type 1///ENST00000338591 // Pfam // IPR006652 // Kelch repeat type 1///ENST00000338591 // Pfam // IPR01…	NM_198317///XM_005244744///XM_006710600///XM_006710601///XR_426604///XR_426605	chr1	895967	901099	+	Q6TDP4///Q0VGE6///Q86XA8///B4DDM9///B3KXL7///J3QLT4	28	16657554	Hs.109212
16657572	66.7715	67.5991	71.1574	68.8129	-0.00888538	0.00888491	0.0828948	0.0345616	PLEKHN1	pleckstrinhomologydomaincontaining,familyNmember1	84069	BC101386|BC101387	GO:0005886|GO:0016020|GO:0005515	main	1	GENSCAN00000017660	ENST00000379407|ENST00000379409|ENST00000379410|ENST00000480267|ENST00000491024		16657572		NM_001160184///NM_032129///XM_006710944///XM_011542248///XM_011542249///XM_011542250///XR_946777	chr1	901877	911245	+	Q494U1///J3KSM5	29	16657572	Hs.528691
16657594	80.2552	78.6641	93.1128	55.3391	0.0144448	-0.0144453	0.228828	-0.52185	ISG15		9636	AY168648|BC009507|BT007297|M13755	GO:0006281|GO:0016032|GO:0019221|GO:0019941|GO:0019985|GO:0031397|GO:0032020|GO:0032480|GO:0032649|GO:0034340|GO:0042742|GO:0045071|GO:0045087|GO:0045648|GO:0051607|GO:0060337|GO:0002376|GO:0005576|GO:0005654|GO:0005829|GO:0005737|GO:0005515|GO:0031386	main	1	GENSCAN00000014873	ENST00000379389|ENST00000624652|ENST00000624697		16657594	ENST00000379389 // Pfam // IPR000626 // Ubiquitin domain///ENST00000379389 // Pfam // IPR000626 // Ubiquitin domain///ENST00000624652 // Pfam // IPR000626 // Ubiquitin domain///ENST00000624652 // Pfam // IPR000626 // Ubiquitin domain///ENST00000624697 // Pfam // IPR000626 // Ubiquitin domain///ENST00000624697 // Pfam // IPR000626 // Ubiquitin domain///OTTHUMT00000097989 // Pfam // IPR000626 // Ub…	NM_005101	chr1	948803	949920	+	P05161///A0A096LNZ9///A0A096LPJ4	22	16657594	Hs.458485
16657598	116.259	150.872	108.481	118.279	-0.187992	0.187992	-0.287897	-0.163148	AGRN	agrin	375790	AB191264|AJ309206|AK125197|AK128761	GO:0001523|GO:0005975|GO:0006024|GO:0006027|GO:0007009|GO:0007165|GO:0007213|GO:0007268|GO:0007411|GO:0007528|GO:0007603|GO:0010469|GO:0030198|GO:0030203|GO:0030204|GO:0043113|GO:0043525|GO:0043547|GO:0044281|GO:0045162|GO:0045213|GO:0045887|GO:0045944|GO:0050808|GO:0051491|GO:0007275|GO:0008582|GO:0030154|GO:0005576|GO:0005605|GO:0005615|GO:0005737|GO:0005796|GO:0005886|GO:0009986|GO:0016021|GO:…	main	1	GENSCAN00000014902|GENSCAN00000014913	ENST00000379370|ENST00000419249|ENST00000461111|ENST00000466223|ENST00000469403|ENST00000477585|ENST00000478677|ENST00000479707|ENST00000492947|ENST00000620552|ENST00000418300		16657598	ENST00000379370 // Pfam // IPR000082 // SEA domain///ENST00000379370 // Pfam // IPR000742 // EGF-like domain///ENST00000379370 // Pfam // IPR000742 // EGF-like domain///ENST00000379370 // Pfam // IPR000742 // EGF-like domain///ENST00000379370 // Pfam // IPR001791 // Laminin G domain///ENST00000379370 // Pfam // IPR001791 // Laminin G domain///ENST00000379370 // Pfam // IPR001791 // Laminin G doma…	NM_001305275///NM_198576///XM_005244749///XM_006710635///XM_011541429///XM_011541430///XM_011541431///XR_946650	chr1	955503	991499	+	O00468///B3KMM7///Q5XG79///Q15952///H0Y5U1///A0A087X208///Q96QF8	34	16657598	Hs.273330
16657647	29.5635	26.0648	25.9671	25.9671	0.0908575	-0.0908575	-0.0962753	-0.0962753	LINC01342	longintergenicnon-proteincodingRNA1342	254099	BC028014		main	1		ENST00000416774		16657647		NR_038869	chr1	1072397	1079436	+		23	16657647	Hs.680488
16657650	24.8846	23.7362	28.3671	25.4664	0.034081	-0.034081	0.22305	0.0674253	MIR200B	microRNA200b	406984			main	1		ENST00000384997		16657650		NR_029639	chr1	1102484	1102578	+		10	16657650
16657652	15.783	14.6276	16.619	16.7814	0.0548394	-0.0548394	0.129302	0.143333	MIR200A	microRNA200a	406983			main	1		ENST00000384875		16657652		NR_029834	chr1	1103243	1103332	+		21	16657652
16657654	12.4213	13.4617	12.5091	16.8131	-0.0580223	0.0580223	-0.0478632	0.378746	MIR429	microRNA429	554210			main	1	GENSCAN00000014910	ENST00000362106		16657654		NR_029957	chr1	1104385	1104467	+		25	16657654
16657656	39.3761	34.3617	35.281	34.9404	0.0982594	-0.0982594	-0.0601668	-0.0741649	TTLL10	tubulintyrosineligase-likefamilymember10	254173	BC126152|BC126154	GO:0018094|GO:0006464|GO:0005515|GO:0005524|GO:0070735|GO:0000166	main	1	GENSCAN00000014904|GENSCAN00000014910	ENST00000379288|ENST00000379289|ENST00000379290|ENST00000460998|ENST00000486379|ENST00000506177|ENST00000514695		16657656	ENST00000379288 // Pfam // IPR004344 // Tubulin-tyrosine ligase/Tubulin polyglutamylase///ENST00000379289 // Pfam // IPR004344 // Tubulin-tyrosine ligase/Tubulin polyglutamylase///ENST00000379290 // Pfam // IPR004344 // Tubulin-tyrosine ligase/Tubulin polyglutamylase///OTTHUMT00000002420 // Pfam // IPR004344 // Tubulin-tyrosine ligase/Tubulin polyglutamylase///OTTHUMT00000002421 // Pfam // IPR004…	NM_001130045///NM_153254///XM_005244738///XM_011541168///XM_011541169///XM_011541170///XM_011541171///XM_011541172///XM_011541173///XM_011541174///XM_011541175///XM_011541176///XM_011541177///XM_011541178///XR_946599	chr1	1109264	1133315	+	Q6ZVT0///J3QRK8	32	16657656	Hs.454835
16657680	48.9011	49.5758	56.2424	64.2729	-0.00988436	0.00988436	0.191905	0.384458	B3GALT6	UDP-Gal:betaGalbeta1,3-galactosyltransferase6	126792	BC015549|AY050570	GO:0005975|GO:0006024|GO:0006486|GO:0015012|GO:0030203|GO:0030204|GO:0030206|GO:0044281|GO:0000139|GO:0005797|GO:0016020|GO:0016021|GO:0032580|GO:0005794|GO:0008499|GO:0035250|GO:0047220|GO:0008378|GO:0016740|GO:0016757	main	1	GENSCAN00000014884	ENST00000379198	NM_080605 // MetaCyc // PWY-6557///AY050570 // MetaCyc // PWY-6557	16657680	ENST00000379198 // Pfam // IPR002659 // Glycosyl transferase, family 31///OTTHUMT00000005071 // Pfam // IPR002659 // Glycosyl transferase, family 31	NM_080605	chr1	1167629	1170421	+	Q499Z2///Q96L58	23	16657680	Hs.284284
16657683	19.9125	22.8413	20.5307	23.5093	-0.0989881	0.0989881	-0.0548787	0.140574	SCNN1D	sodiumchannel,nonvoltagegated1deltasubunit	6339	AK093239|AK093372|AK127357|AK131558|BC125074|BC125075|DQ898175|DQ898176|DQ898177|EU489064|U38254|BC071784	GO:0006814|GO:0034220|GO:0035725|GO:0050896|GO:0050909|GO:0055085|GO:0006810|GO:0006811|GO:0005886|GO:0015629|GO:0016020|GO:0016021|GO:0005515|GO:0015280|GO:0005272	main	1	GENSCAN00000014874	ENST00000325425|ENST00000338555|ENST00000379099|ENST00000379101|ENST00000379116|ENST00000400928|ENST00000467651|ENST00000470022|ENST00000616713|ENST00000453732		16657683	ENST00000325425 // Pfam // IPR001873 // Na+ channel, amiloride-sensitive///ENST00000338555 // Pfam // IPR001873 // Na+ channel, amiloride-sensitive///ENST00000379099 // Pfam // IPR001873 // Na+ channel, amiloride-sensitive///ENST00000379116 // Pfam // IPR001873 // Na+ channel, amiloride-sensitive///ENST00000400928 // Pfam // IPR001873 // Na+ channel, amiloride-sensitive///ENST00000616713 // Pfam …	NM_001130413///NR_037668///XM_011541899///XM_011541900///XM_011541901///XM_011541902///XM_011541903///XM_011541904///XM_011541905///XM_011541906///XM_011541907///XM_011541908///XM_011541909///XM_011541910///XM_011541911///XM_011541912///XM_011541913///XM_011541914///XM_011541915///XM_011541916///XM_011541917///XM_011541918///XM_011541919///XM_011541920///XM_011541921///XM_011541922///XM_011541923…	chr1	1210339	1227409	+	P51172///Q09HT1///Q6ZMN3///A6NNF7///H0Y3F1///F8VWH5///C9JDY8///A0A087WUC3///F8WJN4///I6L9J9	19	16657683	Hs.512681
16657713	50.3323	55.2471	50.196	52.8744	-0.0672064	0.0672069	-0.0711203	0.00387621	PUSL1	pseudouridylatesynthase-like1	126789	AK027721|AK298218|BC034304	GO:0001522|GO:0008033|GO:0009451|GO:0043231|GO:0003723|GO:0009982|GO:0016853	main	1	GENSCAN00000014917	ENST00000379031|ENST00000463758|ENST00000467712|ENST00000470520|ENST00000493657		16657713	ENST00000379031 // Pfam // IPR020097 // Pseudouridine synthase I, TruA, alpha/beta domain///ENST00000379031 // Pfam // IPR020097 // Pseudouridine synthase I, TruA, alpha/beta domain///ENST00000467712 // Pfam // IPR020097 // Pseudouridine synthase I, TruA, alpha/beta domain///OTTHUMT00000009438 // Pfam // IPR020097 // Pseudouridine synthase I, TruA, alpha/beta domain///OTTHUMT00000009438 // Pfam /…	NM_153339///XM_005244720///XM_006710338///XM_006710339///XR_241027	chr1	1243947	1247057	+	Q8N0Z8///J3KTG4	21	16657713	Hs.400659
16657730	56.0779	48.0901	69.4474	53.4807	0.110846	-0.110847	0.419335	0.0424337	CPTP	ceramide-1-phosphatetransferprotein	80772	BC072454|BC098429|JN542538	GO:0006665|GO:0006687|GO:0044281|GO:0046836|GO:1902389|GO:0006810|GO:0006869|GO:0005634|GO:0005640|GO:0005730|GO:0005737|GO:0005794|GO:0005829|GO:0005886|GO:0010008|GO:0005768|GO:0016020|GO:0005543|GO:0005548|GO:0051861|GO:1902387|GO:1902388|GO:0008289|GO:0017089	main	1	GENSCAN00000014870	ENST00000343938|ENST00000464957|ENST00000488011		16657730	ENST00000343938 // Pfam // IPR014830 // Glycolipid transfer protein domain///ENST00000488011 // Pfam // IPR014830 // Glycolipid transfer protein domain///OTTHUMT00000008742 // Pfam // IPR014830 // Glycolipid transfer protein domain///OTTHUMT00000008744 // Pfam // IPR014830 // Glycolipid transfer protein domain	NM_001029885///XM_005244801///XM_005244802///XM_011542200	chr1	1260136	1264277	+	Q5TA50///Q9UFH6///S4S694///J3KST3	25	16657730	Hs.515689
16657737	31.9419	31.8913	33.3549	35.2722	0.00114393	-0.00114441	0.0635929	0.144224	TAS1R3	tastereceptor,type1,member3	83756		GO:0001582|GO:0007186|GO:0050916|GO:0050917|GO:0007165|GO:0050896|GO:0050909|GO:0005886|GO:0016021|GO:1903767|GO:0016020|GO:0008527|GO:0033041|GO:0046982|GO:0004871|GO:0004930|GO:0005515	main	1	GENSCAN00000014893	ENST00000339381		16657737	ENST00000339381 // Pfam // IPR001828 // Receptor, ligand binding region///ENST00000339381 // Pfam // IPR011500 // GPCR, family 3, nine cysteines domain///ENST00000339381 // Pfam // IPR017978 // GPCR family 3, C-terminal///OTTHUMT00000008493 // Pfam // IPR001828 // Receptor, ligand binding region///OTTHUMT00000008493 // Pfam // IPR011500 // GPCR, family 3, nine cysteines domain///OTTHUMT0000000849…	NM_152228///XM_011542239	chr1	1266694	1270686	+	Q7RTX0	26	16657737	Hs.74375
16657746	8.45656	9.54803	10.4753	8.79609	-0.0875666	0.0875664	0.221276	-0.0307748						main	3				16657746			chr1	1317609	1318166	+		18	16657746
16657751	28.4192	30.4829	26.01	40.9055	-0.0505676	0.0505676	-0.178364	0.474865	LOC148413		148413	AK092572|AK297832	GO:0005515	main	1		ENST00000418833|ENST00000444362|ENST00000447725|ENST00000448629|ENST00000453521|ENST00000570344|ENST00000572242|ENST00000576232		16657751		NR_015434	chr1	1334902	1337426	+	B4DNA4	26	16657751	Hs.741357
16657758	18.7058	21.6368	21.5389	18.2418	-0.105	0.105	0.0984578	-0.141234	LOC105378585		105378585			main	1		ENST00000428932		16657758		XR_946814///XR_954724	chr1	1355625	1358071	+		20	16657758
16657761	133.599	112.205	140.423	122.684	0.125886	-0.125886	0.197753	0.00291967	TMEM88B	transmembraneprotein88B	643965		GO:0016021|GO:0016020	main	1	GENSCAN00000014877	ENST00000378821		16657761		NM_001146685	chr1	1361508	1363167	+	A6NKF7	9	16657761	Hs.729765
16657764	13.3228	13.9971	13.7355	13.7355	-0.035614	0.0356138	0.008394	0.008394				BC041939		main	1				16657764			chr1	1363502	1365634	+		15	16657764
16657767	188.863	189.196	177.214	146.488	-0.00127077	0.00127029	-0.0931182	-0.36783	VWA1|ATAD3C	vonWillebrandfactorAdomaincontaining1|ATPasefamily,AAAdomaincontaining3C	64856///219293	AK291557|BC059409	GO:0030198|GO:0048266|GO:0005604|GO:0005614|GO:0005615|GO:0070062|GO:0005576|GO:0005578|GO:0031012|GO:0042802|GO:0005524|GO:0000166|GO:0005515	main	1	GENSCAN00000014877	ENST00000338660|ENST00000471398|ENST00000476993|ENST00000495558		16657767	ENST00000471398 // Pfam // IPR002035 // von Willebrand factor, type A///ENST00000476993 // Pfam // IPR002035 // von Willebrand factor, type A///ENST00000476993 // Pfam // IPR003961 // Fibronectin type III///ENST00000476993 // Pfam // IPR003961 // Fibronectin type III///OTTHUMT00000008291 // Pfam // IPR002035 // von Willebrand factor, type A///OTTHUMT00000008291 // Pfam // IPR003961 // Fibronectin…	NM_022834///NM_199121///XM_006710451///XM_011541008///XM_011541009	chr1	1370241	1378262	+	Q6PCB0///Q5T2N8///J3QRR0///J3QLP3	25	16657767	Hs.449009///Hs.724767
16657777	25.7376	30.0361	25.6761	21.1901	-0.11141	0.11141	-0.114865	-0.391896	ATAD3C	ATPasefamily,AAAdomaincontaining3C	219293	AK074653|BC101211|BC101212	GO:0005524|GO:0000166	main	1	GENSCAN00000014877	ENST00000378785|ENST00000475091|ENST00000484537		16657777	ENST00000378785 // Pfam // IPR003959 // ATPase, AAA-type, core///ENST00000378785 // Pfam // IPR021911 // ATPase family AAA domain-containing protein 3, domain of unknown function DUF3523///OTTHUMT00000001279 // Pfam // IPR003959 // ATPase, AAA-type, core///OTTHUMT00000001279 // Pfam // IPR008824 // Holliday junction DNA helicase ruvB, N-terminal///OTTHUMT00000001279 // Pfam // IPR021911 // ATPase…	NM_001039211///XM_006710451///XM_011541008///XM_011541009	chr1	1385069	1405538	+	Q5T2N8///J3QSF3	14	16657777	Hs.724767
16657793	17.7041	32.5657	21.294	29.7421	-0.439635	0.439635	-0.173269	0.308787	ATAD3B	ATPasefamily,AAAdomaincontaining3B	83858	AB033099|AK097309|AK127857|AK128357|AK290586|BC002542|BC018701	GO:0051301|GO:0005743|GO:0005739|GO:0016020|GO:0005524|GO:0000166	main	1		ENST00000308647|ENST00000472194|ENST00000474481|ENST00000485748		16657793	ENST00000308647 // Pfam // IPR003959 // ATPase, AAA-type, core///ENST00000308647 // Pfam // IPR021911 // ATPase family AAA domain-containing protein 3, domain of unknown function DUF3523///OTTHUMT00000001369 // Pfam // IPR003959 // ATPase, AAA-type, core///OTTHUMT00000001369 // Pfam // IPR021911 // ATPase family AAA domain-containing protein 3, domain of unknown function DUF3523	NM_031921///XM_005244806///XM_011542240///XM_011542241///XM_011542242///XM_011542243///XM_011542244///XR_241045///XR_946776///XM_005244808	chr1	1407143	1433228	+	Q5T9A4///Q9H834	8	16657793	Hs.729021
16657821	56.9482	75.6121	84.6575	92.7327	-0.204484	0.204484	0.367505	0.498946	ATAD3A|ATAD3B	ATPasefamily,AAAdomaincontaining3A|ATPasefamily,AAAdomaincontaining3B	55210///83858	AF343078|AK092833|BC007803|BC011814|BC014101|BC033109|BC063607|GU189416	GO:0016049|GO:0043066|GO:0051301|GO:0005739|GO:0005743|GO:0016021|GO:0042645|GO:0016020|GO:0005524|GO:0000166	main	1	GENSCAN00000014868	ENST00000339113|ENST00000378755|ENST00000378756|ENST00000400830|ENST00000429957|ENST00000536055		16657821	ENST00000339113 // Pfam // IPR003959 // ATPase, AAA-type, core///ENST00000339113 // Pfam // IPR021911 // ATPase family AAA domain-containing protein 3, domain of unknown function DUF3523///ENST00000378755 // Pfam // IPR003959 // ATPase, AAA-type, core///ENST00000378755 // Pfam // IPR021911 // ATPase family AAA domain-containing protein 3, domain of unknown function DUF3523///ENST00000378755 // Pf…	NM_001170535///NM_001170536///NM_018188	chr1	1447523	1470067	+	Q9NVI7///H0Y2W2///Q5SV16///Q96T67///Q5T9A4///Q9H834	9	16657821	Hs.23413///Hs.729021
16657845	12.1736	15.1516	15.1516	15.1516	-0.157856	0.157856	0.157856	0.157856				AB593172|AF161351	GO:0006378|GO:0070940|GO:0006397|GO:0006470|GO:0005634|GO:0005737|GO:0005515|GO:0008420|GO:0004721|GO:0016787	main	1		ENST00000366221		16657845			chr1	1510355	1511373	+	Q9NP77///B4DMK6///Q9P0E8	23	16657845
16657848	44.7523	34.9651	42.2906	42.5427	0.178023	-0.178023	0.0963993	0.104975	LOC105378586|LOC284628	uncharacterizedLOC105378586|uncharacterizedLOC284628	105378586///284628	AK094692		main	1				16657848		XR_946817///XR_946818///XR_946819///XR_954811///XR_954812///XR_954813	chr1	1533413	1545864	+		22	16657848
16657856	55.8027	60.2573	60.5214	55.9271	-0.0554004	0.0554004	0.0617099	-0.0521874	MIB2	mindbombE3ubiquitinproteinligase2	142678	AB074480|AB076691|AB076692|AB076693|AB097000|AK000655|AK097106|AK122863|AK123400|AK128553|AK293642|AK302757|BC035109|BC037542	GO:0007219|GO:0016567|GO:0043123|GO:0000151|GO:0005737|GO:0005769|GO:0005768|GO:0003779|GO:0004842|GO:0004871|GO:0005515|GO:0008270|GO:0016874|GO:0061630|GO:0046872	main	1	GENSCAN00000014915	ENST00000355826|ENST00000378708|ENST00000378712|ENST00000463492|ENST00000464570|ENST00000467597|ENST00000470373|ENST00000473511|ENST00000477990|ENST00000479659|ENST00000483015|ENST00000486072|ENST00000487053|ENST00000489635|ENST00000502470|ENST00000503789|ENST00000504599|ENST00000505820|ENST00000506488|ENST00000507082|ENST00000507229|ENST00000508148|ENST00000508455|ENST00000510793|ENST00000511502…		16657856	ENST00000355826 // Pfam // IPR000433 // Zinc finger, ZZ-type///ENST00000355826 // Pfam // IPR010606 // Mib-herc2///ENST00000355826 // Pfam // IPR010606 // Mib-herc2///ENST00000355826 // Pfam // IPR020683 // Ankyrin repeat-containing domain///ENST00000355826 // Pfam // IPR020683 // Ankyrin repeat-containing domain///ENST00000378708 // Pfam // IPR000433 // Zinc finger, ZZ-type///ENST00000378708 // …	NM_001170686///NM_001170687///NM_001170688///NM_001170689///NM_080875///NR_033183///XM_006710371///XM_006710372///XM_006710373///XM_006710374///XM_006710375///XM_011540731///XM_011540732///XM_011540733///XM_011540734///XM_011540735///XM_011540736///XM_011540737///XM_011540738///XM_011540739///XM_011540740///XM_011540741///XM_011540742///XM_011540743///XM_011540744///XM_011540745///XM_011540746	chr1	1550795	1565990	+	Q96AX9///B4DEI6///F2Z2L2///J3QR95///J3QLE0///D6RAZ0///D6RHY5///D6R9Q6///D6RFJ2///E9PD12///D6RED3///D6RE96///H0YAM8///D6RDI1	25	16657856	Hs.135805///Hs.593430
16657895	34.7782	38.3023	43.8114	45.7755	-0.069623	0.0696235	0.263498	0.326767	MMP23B|MMP23A	matrixmetallopeptidase23B|matrixmetallopeptidase23A(pseudogene)	8510///8511	AB010961|AB010962|AF056200|AF057061|AK297700|BC025719	GO:0000003|GO:0006508|GO:0005578|GO:0005622|GO:0005789|GO:0016021|GO:0005783|GO:0016020|GO:0031012|GO:0004222|GO:0008237|GO:0008270|GO:0008233|GO:0016787|GO:0046872|GO:0005515	main	1	GENSCAN00000014915	ENST00000356026|ENST00000378675|ENST00000412810|ENST00000472264|ENST00000503792|ENST00000512731|ENST00000618459|ENST00000234610	NM_006983 // GenMAPP // Matrix_Metalloproteinases///ENST00000356026 // GenMAPP // Matrix_Metalloproteinases///ENST00000378675 // GenMAPP // Matrix_Metalloproteinases///ENST00000412810 // GenMAPP // Matrix_Metalloproteinases///ENST00000472264 // GenMAPP // Matrix_Metalloproteinases///ENST00000503792 // GenMAPP // Matrix_Metalloproteinases///ENST00000512731 // GenMAPP // Matrix_Metalloproteinases//…	16657895	ENST00000356026 // Pfam // IPR001818 // Peptidase M10, metallopeptidase///ENST00000356026 // Pfam // IPR003582 // ShKT domain///ENST00000378675 // Pfam // IPR001818 // Peptidase M10, metallopeptidase///ENST00000412810 // Pfam // IPR001818 // Peptidase M10, metallopeptidase///ENST00000412810 // Pfam // IPR003582 // ShKT domain///ENST00000618459 // Pfam // IPR001818 // Peptidase M10, metallopeptida…	NM_006983	chr1	1567474	1570639	+	O75900///B4DMZ6///O75086///D6REP6///H0YAE5	13	16657895	Hs.192316///Hs.671760
16657910	51.5622	55.8601	54.544	59.0618	-0.0577521	0.0577521	0.0233531	0.138159	MMP23A|MMP23B	matrixmetallopeptidase23A(pseudogene)|matrixmetallopeptidase23B	8511///8510	AF057061|AF057062|AF086353|AB010961|AB010962|AK297700|BC025719|AF056200	GO:0000003|GO:0006508|GO:0005578|GO:0005622|GO:0005789|GO:0016021|GO:0031012|GO:0005783|GO:0016020|GO:0004222|GO:0008237|GO:0008270|GO:0008233|GO:0016787|GO:0046872	main	3	GENSCAN00000014907|GENSCAN00000014915	ENST00000435358|ENST00000479814|ENST00000486400|ENST00000489782|ENST00000490017|ENST00000503792|ENST00000234610|ENST00000356026|ENST00000378675|ENST00000412810|ENST00000512731|ENST00000618459	ENST00000435358 // GenMAPP // Matrix_Metalloproteinases///ENST00000479814 // GenMAPP // Matrix_Metalloproteinases///ENST00000486400 // GenMAPP // Matrix_Metalloproteinases///ENST00000489782 // GenMAPP // Matrix_Metalloproteinases///ENST00000490017 // GenMAPP // Matrix_Metalloproteinases///ENST00000503792 // GenMAPP // Matrix_Metalloproteinases///AF057061 // GenMAPP // Matrix_Metalloproteinases///…	16657910	ENST00000435358 // Pfam // IPR001818 // Peptidase M10, metallopeptidase///OTTHUMT00000158487 // Pfam // IPR001818 // Peptidase M10, metallopeptidase	NR_002946///NM_006983	chr1	1631378	1633247	+	H0Y6I4///O75900///B4DMZ6///H0YA69///J3KRS4///H0YAE5	30	16657910	Hs.671760///Hs.192316
16657917	8.41885	9.05822	9.35741	8.74295	-0.0528018	0.0528016	0.0996838	0.00169516				AK097814|BC075819	GO:0098656|GO:0016021|GO:0016020|GO:0015297	main	1		ENST00000417099|ENST00000577672|ENST00000607013		16657917			chr1	1656054	1663343	+	P0CK97///Q6ZTL7	24	16657917	Hs.707620///Hs.736504///Hs.744864
16657920	35.3156	31.8873	32.3968	35.7014	0.0736618	-0.0736623	-0.0507908	0.0893393						main	1		ENST00000424604|ENST00000577672		16657920			chr1	1663993	1667414	+		20	16657920
16657923	33.1857	31.6576	40.007	25.8746	0.0340061	-0.0340061	0.303696	-0.325018	LOC105378949	basicsalivaryproline-richprotein2-like	105378949			main	1	GENSCAN00000014892	ENST00000412228		16657923		XM_011542540///XM_011549110	chr1	1822910	1824097	+		15	16657923
16657926	28.5434	25.7363	26.727	25.7363	0.0746765	-0.0746765	-0.0201826	-0.0746765	CALML6	calmodulin-like6	163688	AF490905|AY566229	GO:0005634|GO:0005737|GO:0005509|GO:0046872	main	1	GENSCAN00000014892	ENST00000307786|ENST00000378604|ENST00000462293|ENST00000482402		16657926	ENST00000307786 // Pfam // IPR011992 // EF-hand domain pair///ENST00000378604 // Pfam // IPR011992 // EF-hand domain pair///OTTHUMT00000002778 // Pfam // IPR002048 // EF-hand domain///OTTHUMT00000276929 // Pfam // IPR002048 // EF-hand domain	NM_138705///XM_005244729///XM_011540841	chr1	1846266	1848735	+	Q8TD86///B1AKR1	21	16657926	Hs.85902
16657938	23.8546	28.8886	27.4985	28.8886	-0.138116	0.138117	0.066967	0.138117	GABRD	gamma-aminobutyricacid(GABA)Areceptor,delta	2563	AF016917|AK290861|BC033801	GO:0006810|GO:0007165|GO:0007268|GO:0042391|GO:0050877|GO:1902476|GO:0006811|GO:0006821|GO:0034220|GO:0005887|GO:0030054|GO:0034707|GO:0043005|GO:0045202|GO:0045211|GO:1902711|GO:0005886|GO:0016020|GO:0016021|GO:0004890|GO:0005230|GO:0005254|GO:0005515	main	1	GENSCAN00000045683	ENST00000378585		16657938	ENST00000378585 // Pfam // IPR006029 // Neurotransmitter-gated ion-channel transmembrane domain///ENST00000378585 // Pfam // IPR006202 // Neurotransmitter-gated ion-channel ligand-binding domain///OTTHUMT00000098493 // Pfam // IPR006029 // Neurotransmitter-gated ion-channel transmembrane domain///OTTHUMT00000098493 // Pfam // IPR006202 // Neurotransmitter-gated ion-channel ligand-binding domain	NM_000815///XM_011541194	chr1	1950768	1962192	+	O14764///A8K496	19	16657938	Hs.113882
16657948	39.3997	48.5389	39.7259	38.0255	-0.150478	0.150478	-0.138585	-0.201697	PRKCZ	proteinkinaseC,zeta	5590	AB007974|AK097627|AK131526|AK290995|AK294649|AK294782|AK302160|BC008058|BC014270|BT007082|L14283	GO:0000226|GO:0001954|GO:0006468|GO:0006954|GO:0007165|GO:0007179|GO:0007596|GO:0007616|GO:0008284|GO:0008286|GO:0016477|GO:0018105|GO:0030010|GO:0030168|GO:0031333|GO:0031532|GO:0031584|GO:0032148|GO:0032753|GO:0043066|GO:0045630|GO:0046326|GO:0046627|GO:0046628|GO:0047496|GO:0048010|GO:0050732|GO:0051092|GO:0051291|GO:0051346|GO:0051899|GO:0060081|GO:0060291|GO:0070374|GO:0070528|GO:0072659|GO:…	main	1	GENSCAN00000045681|GENSCAN00000045698|GENSCAN00000045706|GENSCAN00000045709	ENST00000378567|ENST00000400920|ENST00000400921|ENST00000419838|ENST00000461106|ENST00000461465|ENST00000466352|ENST00000466651|ENST00000468310|ENST00000470511|ENST00000470596|ENST00000470986|ENST00000471018|ENST00000472017|ENST00000478770|ENST00000479263|ENST00000479566|ENST00000481140|ENST00000482686|ENST00000484419|ENST00000486681|ENST00000495347|ENST00000496325|ENST00000497183|ENST00000503297…	NM_001033581 // GenMAPP // G_Protein_Signaling///NM_001033581 // GenMAPP // Wnt_signaling///NM_001033581 // GenMAPP // Calcium_regulation_in_cardiac_cells///NM_001033581 // GenMAPP // Smooth_muscle_contraction///NM_001033582 // GenMAPP // G_Protein_Signaling///NM_001033582 // GenMAPP // Wnt_signaling///NM_001033582 // GenMAPP // Calcium_regulation_in_cardiac_cells///NM_001033582 // GenMAPP // Smo…	16657948	ENST00000378567 // Pfam // IPR000270 // PB1 domain///ENST00000378567 // Pfam // IPR000719 // Protein kinase domain///ENST00000378567 // Pfam // IPR002219 // Protein kinase C-like, phorbol ester/diacylglycerol-binding domain///ENST00000378567 // Pfam // IPR017892 // Protein kinase, C-terminal///ENST00000400920 // Pfam // IPR000719 // Protein kinase domain///ENST00000400920 // Pfam // IPR017892 // …	NM_001033581///NM_001033582///NM_001242874///NM_002744///XM_011541773///XM_011541774///XM_011541775///XM_011541776///XM_011541777///XM_011541778///XM_011541779///XM_011541780///XR_946707///XR_946708	chr1	1981909	2116834	+	Q05513///B3KUN5///B7Z7K5///J3KRP7///D6RCN4///F2Z3C5///D6RG01///D6RBD4///D6RGG1///D6RC84///E9PBE1///D6RJG4///D6RDM0///D6RAU1///D6RD31///D6RAN5///F2Z2H9///D6REZ8	34	16657948	Hs.496255
16657993	50.4963	51.2278	48.5381	55.5017	-0.010375	0.010375	-0.0674343	0.125981	SKI		6497		GO:0000122|GO:0001843|GO:0002089|GO:0006351|GO:0006367|GO:0007179|GO:0008283|GO:0008285|GO:0009948|GO:0010467|GO:0010626|GO:0014902|GO:0021772|GO:0022011|GO:0030177|GO:0030326|GO:0030509|GO:0030512|GO:0030514|GO:0031064|GO:0032926|GO:0035019|GO:0042981|GO:0043010|GO:0043388|GO:0043585|GO:0045668|GO:0045944|GO:0048147|GO:0048593|GO:0048741|GO:0048870|GO:0060021|GO:0060041|GO:0060325|GO:0060349|GO:…	main	1	GENSCAN00000045688|GENSCAN00000045692	ENST00000378536|ENST00000478223|ENST00000507179|ENST00000508416	NM_003036 // GenMAPP // TGF_Beta_Signaling_Pathway///XM_005244775 // GenMAPP // TGF_Beta_Signaling_Pathway///XM_005244776 // GenMAPP // TGF_Beta_Signaling_Pathway///ENST00000378536 // GenMAPP // TGF_Beta_Signaling_Pathway///ENST00000478223 // GenMAPP // TGF_Beta_Signaling_Pathway///ENST00000507179 // GenMAPP // TGF_Beta_Signaling_Pathway///ENST00000508416 // GenMAPP // TGF_Beta_Signaling_Pathway/…	16657993	ENST00000378536 // Pfam // IPR003380 // Transforming protein Ski///ENST00000378536 // Pfam // IPR014890 // c-SKI SMAD4-binding domain///OTTHUMT00000004070 // Pfam // IPR003380 // Transforming protein Ski///OTTHUMT00000004070 // Pfam // IPR014890 // c-SKI SMAD4-binding domain	NM_003036///XM_005244775///XM_005244776	chr1	2160134	2241652	+	P12755	22	16657993	Hs.656507
16658005	50.7009	53.9366	50.0695	53.9302	-0.0446258	0.0446258	-0.0627055	0.0444551	RER1	retentioninendoplasmicreticulumsortingreceptor1	11079	AF091071|AF157324|AJ001421|AK095750|AK289658|BC004965|BT007224|CR456806	GO:0006890|GO:0071340|GO:0090004|GO:0007528|GO:0005793|GO:0005794|GO:0009986|GO:0030173|GO:0000139|GO:0016020|GO:0016021|GO:0033130|GO:0003674	main	1	GENSCAN00000045693	ENST00000306256|ENST00000378512|ENST00000378513|ENST00000378518|ENST00000443438|ENST00000462129|ENST00000488353|ENST00000493207|ENST00000605895|ENST00000630837		16658005	ENST00000306256 // Pfam // IPR004932 // Retrieval of early ER protein Rer1///ENST00000378512 // Pfam // IPR004932 // Retrieval of early ER protein Rer1///ENST00000378513 // Pfam // IPR004932 // Retrieval of early ER protein Rer1///ENST00000378518 // Pfam // IPR004932 // Retrieval of early ER protein Rer1///ENST00000443438 // Pfam // IPR004932 // Retrieval of early ER protein Rer1///ENST0000048835…	NM_007033///XM_005244713///XM_006710306///XM_011540542///XM_011540543	chr1	2323214	2336883	+	O15258///Q9P0H9///Q5T094///Q6IBJ7///A0A0A0MR06///Q5T091///Q5T093///Q5T092	26	16658005	Hs.525527
16658020	21.2912	25.7989	22.0876	23.2903	-0.138529	0.138529	-0.0855494	-0.0090518	PLCH2	phospholipaseC,eta2	9651	AK122591	GO:0016042|GO:0035556|GO:0043647|GO:0044281|GO:0046488|GO:0008152|GO:0006629|GO:0007165|GO:0008150|GO:0005737|GO:0005886|GO:0005622|GO:0005575|GO:0016020|GO:0004435|GO:0004871|GO:0005509|GO:0004629|GO:0003674|GO:0008081|GO:0016787|GO:0046872	main	1		ENST00000609981		16658020		XM_011542449///XM_011542450///XM_011542454///XM_011542455///XM_011542456///XM_011542457///XM_011542459///XM_011542460///XR_946803	chr1	2357419	2362089	+	V9GY64///O75038///Q86YU9///A2VCM4	19	16658020	Hs.170156
16658023	17.4698	27.7318	26.7663	19.6636	-0.33334	0.333339	0.282218	-0.162678	PLCH2	phospholipaseC,eta2	9651	AK122589|AK122591|DQ176850	GO:0016042|GO:0035556|GO:0043647|GO:0044281|GO:0046488|GO:0006629|GO:0007165|GO:0008150|GO:0008152|GO:0005737|GO:0005886|GO:0005575|GO:0016020|GO:0005622|GO:0004435|GO:0004871|GO:0005509|GO:0003674|GO:0004629|GO:0008081|GO:0016787|GO:0046872|GO:0005515	main	1	GENSCAN00000004815|GENSCAN00000045699	ENST00000278878|ENST00000343889|ENST00000378486|ENST00000419816|ENST00000449969|ENST00000462379|ENST00000473964|ENST00000609981|ENST00000620687|ENST00000625637|ENST00000626246|ENST00000627279|ENST00000627778|ENST00000627854		16658023	ENST00000278878 // Pfam // IPR000008 // C2 domain///ENST00000278878 // Pfam // IPR000909 // Phosphatidylinositol-specific phospholipase C, X domain///ENST00000278878 // Pfam // IPR001711 // Phospholipase C, phosphatidylinositol-specific, Y domain///ENST00000278878 // Pfam // IPR011992 // EF-hand domain pair///ENST00000278878 // Pfam // IPR015359 // Phosphoinositide-specific phospholipase C, EF-ha…	NM_001303012///NM_001303013///NM_014638///XM_011542449///XM_011542450///XM_011542451///XM_011542452///XM_011542453///XM_011542454///XM_011542455///XM_011542456///XM_011542457///XM_011542458///XM_011542459///XM_011542460///XM_011546412///XM_011546413///XM_011546414///XM_011546415///XM_011546416///XM_011546417///XM_011546418///XM_011546419///XM_011546420///XR_946803///XR_951574	chr1	2398898	2436969	+	O75038///Q86YU9///A2VCM4///B9DI82///V9GY64	22	16658023	Hs.170156
16658058	46.132	40.1465	33.3876	26.4774	0.100246	-0.100247	-0.36621	-0.700761						main	1				16658058			chr1	2482415	2486841	+		22	16658058
16658064	136.291	94.466	61.3617	62.5511	0.264414	-0.264415	-0.88687	-0.859175	TNFRSF14	tumornecrosisfactorreceptorsuperfamily,member14	8764	AB208808|AF153978|AF373877|AF373878|AK124010|AK300515|AY358879|BC002794|BC029848|CR456909|U70321|U81232|AK303468	GO:0002741|GO:0006954|GO:0006955|GO:0007166|GO:0007275|GO:0031295|GO:0032496|GO:0033209|GO:0042127|GO:0042981|GO:0043410|GO:0046642|GO:0046718|GO:0050731|GO:0050829|GO:0050830|GO:0097190|GO:2000406|GO:0016032|GO:0005886|GO:0005887|GO:0009897|GO:0016020|GO:0016021|GO:0001618|GO:0005031|GO:0005515|GO:0031625	main	1	GENSCAN00000004814|GENSCAN00000045689	ENST00000355716|ENST00000409119|ENST00000426449|ENST00000434817|ENST00000435221|ENST00000442392|ENST00000451778|ENST00000463471|ENST00000463835|ENST00000466750|ENST00000471768|ENST00000475523|ENST00000482074|ENST00000482602|ENST00000496064|ENST00000617968|ENST00000621877|ENST00000625292|ENST00000625516|ENST00000625695|ENST00000626042|ENST00000626465|ENST00000627750|ENST00000627817|ENST00000628337…		16658064	ENST00000355716 // Pfam // IPR001368 // TNFR/NGFR cysteine-rich region///ENST00000409119 // Pfam // IPR001368 // TNFR/NGFR cysteine-rich region///ENST00000426449 // Pfam // IPR001368 // TNFR/NGFR cysteine-rich region///ENST00000434817 // Pfam // IPR001368 // TNFR/NGFR cysteine-rich region///ENST00000435221 // Pfam // IPR001368 // TNFR/NGFR cysteine-rich region///ENST00000451778 // Pfam // IPR0013…	NM_001297605///NM_003820///XM_006711019///XM_006711020///XM_006724947///XM_006724948///XM_011542383///XM_011546411///XR_426638///XR_430632	chr1	2487078	2497061	+	Q92956///Q59HF1///B4DU65///B4E0P6///Q6ZP28///A0A024R052///B9A034///F6UPZ7///F6Q0M4///A0A0D9SF52	18	16658064	Hs.512898
16658097	25.7363	28.0022	25.0263	26.7963	-0.0608678	0.0608683	-0.101225	-0.00263786	LOC105378596		105378596			main	1				16658097		XR_946834///XR_951575///XR_955094	chr1	2497849	2508811	+		9	16658097
16658102	16.485	18.6042	14.4281	13.1759	-0.0872355	0.087235	-0.279509	-0.410494	LOC100996583		100996583			main	1		ENST00000424215|ENST00000629855		16658102		NR_121638	chr1	2512999	2515972	+		25	16658102
16658106	120.884	115.541	112.575	112.38	0.0326066	-0.0326061	-0.0701241	-0.0726252	FAM213B	familywithsequencesimilarity213,memberB	127281	AF425266|AK291908|AK298926|AK303504|AK316243|BC022547	GO:0001516|GO:0019369|GO:0019371|GO:0044281|GO:0055114|GO:0006629|GO:0006631|GO:0006633|GO:0006693|GO:0005737|GO:0005783|GO:0005829|GO:0043209|GO:0070062|GO:0016616|GO:0047017|GO:0016491	main	1	GENSCAN00000004814|GENSCAN00000045689	ENST00000378424|ENST00000378425|ENST00000378427|ENST00000419916|ENST00000444521|ENST00000464043|ENST00000465233|ENST00000474659|ENST00000476686|ENST00000477045|ENST00000481683|ENST00000484099|ENST00000493183|ENST00000498083|ENST00000537325|ENST00000616280|ENST00000617400|ENST00000625326|ENST00000626354|ENST00000626836|ENST00000627654|ENST00000627907|ENST00000628389|ENST00000629285|ENST00000629512…		16658106		NM_001195736///NM_001195737///NM_001195738///NM_001195740///NM_001195741///NM_152371///NR_036637///NR_036638///XM_006710354///XM_006724944///XM_011540664///XM_011540665///XM_011540666///XM_011546394///XM_011546395///XM_011546396	chr1	2517899	2522908	+	Q8TBF2///A0A0A0MT35///A0A0A0MRV4///J3KPF5///J3KPF6///J3KRV9///J3QKK8	18	16658106	Hs.462033
16658119	5.51369	4.99658	5.08431	4.99658	0.0710387	-0.0710387	-0.0459285	-0.0710387	LOC105378597		105378597			main	1		ENST00000427302|ENST00000627832		16658119		XR_946835///XR_946836///XR_946837///XR_946838///XR_946839///XR_946840///XR_951607///XR_951608///XR_951609///XR_951610///XR_951611///XR_951612///XR_955646///XR_955647///XR_955650///XR_955696///XR_955703///XR_955704	chr1	2564007	2568059	+		21	16658119
16658122	14.1681	20.5545	16.6531	17.7318	-0.268404	0.268404	-0.0352654	0.0552883	LOC105378598		105378598			main	1				16658122		XR_946841///XR_946842///XR_946843///XR_946844///XR_946845///XR_946846///XR_946847///XR_946848///XR_946849///XR_946850///XR_946851///XR_946852///XR_946853///XR_946854///XR_946855///XR_946856///XR_946857///XR_946858///XR_946859///XR_946860///XR_946861///XR_946862///XR_951576///XR_951577///XR_951578///XR_951579///XR_951580///XR_951581///XR_951582///XR_951583///XR_951584///XR_951585///XR_951586///XR_…	chr1	2693739	2695364	+		20	16658122
16658125	15.1877	11.231	10.2375	11.1526	0.217709	-0.217709	-0.351333	-0.227812						main	1				16658125			chr1	2730632	2734321	+		19	16658125
16658129	10.3254	12.9612	11.506	10.1905	-0.163998	0.163998	-0.00781083	-0.182979	ACTRT2	actin-relatedproteinT2	140625	AB057364|AF440740|BC029499	GO:0005737|GO:0005856	main	1	GENSCAN00000017687	ENST00000378404		16658129	ENST00000378404 // Pfam // IPR004000 // Actin family///OTTHUMT00000001331 // Pfam // IPR004000 // Actin family	NM_080431	chr1	2938046	2939467	+	Q8TDY3///B2RB53///Q96LK1	17	16658129	Hs.236635
16658135	38.5539	51.8234	46.8859	39.0851	-0.213364	0.213364	0.068913	-0.193623	PRDM16	PRdomaincontaining16	63976	AB078876|AF294278|BC161614	GO:0000122|GO:0006325|GO:0006351|GO:0022008|GO:0030512|GO:0030853|GO:0035019|GO:0043457|GO:0043586|GO:0045892|GO:0045893|GO:0050872|GO:0050873|GO:0060021|GO:0090336|GO:0006355|GO:0019827|GO:0030154|GO:0005634|GO:0005829|GO:0017053|GO:0003713|GO:0005515|GO:0033613|GO:0043565|GO:0046332|GO:0046872|GO:0003676|GO:0003677	main	1	GENSCAN00000017684|GENSCAN00000017714	ENST00000270722|ENST00000378389|ENST00000378391|ENST00000463591|ENST00000509860|ENST00000511072|ENST00000512462|ENST00000514189|ENST00000606170|ENST00000607632		16658135	ENST00000270722 // Pfam // IPR007087 // Zinc finger, C2H2///ENST00000270722 // Pfam // IPR007087 // Zinc finger, C2H2///ENST00000270722 // Pfam // IPR007087 // Zinc finger, C2H2///ENST00000270722 // Pfam // IPR007087 // Zinc finger, C2H2///ENST00000378391 // Pfam // IPR007087 // Zinc finger, C2H2///ENST00000378391 // Pfam // IPR007087 // Zinc finger, C2H2///ENST00000378391 // Pfam // IPR007087 //…	NM_022114///NM_199454///XM_005244772///XM_005244773///XM_005244774///XM_006710814///XM_011541944///XM_011541945	chr1	2985732	3355185	+	Q9HAZ2///D6RDW0///U3KQL6///H0YA13///D6RFY3	30	16658135	Hs.99500
16658157	2.83017	2.68288	2.95965	2.8782	0.038554	-0.0385538	0.103093	0.06283	MIR4251	microRNA4251	100422968			main	3				16658157		NR_036215	chr1	3044539	3044599	+		11	16658157
16658159	49.5258	55.2764	57.9054	62.5184	-0.0792408	0.0792403	0.146276	0.256857	ARHGEF16	Rhoguaninenucleotideexchangefactor16	27237	AK091910|AK296150|BC002681|BC051838|BT007270|D89016	GO:0007264|GO:0035023|GO:0043065|GO:0048011|GO:0051056|GO:0060326|GO:0090004|GO:0090630|GO:0097190|GO:0043547|GO:0005829|GO:0005737|GO:0005089|GO:0005515|GO:0017048|GO:0030165|GO:0030971|GO:0005085	main	1	GENSCAN00000017707	ENST00000378371|ENST00000378373|ENST00000378378|ENST00000418137|ENST00000445297|ENST00000464620|ENST00000485984		16658159	ENST00000378371 // Pfam // IPR000219 // Dbl homology (DH) domain///ENST00000378371 // Pfam // IPR001452 // SH3 domain///ENST00000378371 // Pfam // IPR001849 // Pleckstrin homology domain///ENST00000378373 // Pfam // IPR000219 // Dbl homology (DH) domain///ENST00000378373 // Pfam // IPR001452 // SH3 domain///ENST00000378373 // Pfam // IPR001849 // Pleckstrin homology domain///ENST00000378378 // Pf…	NM_014448///XM_011541251///XM_011541252///XM_011541253///XM_011541254///XR_946608	chr1	3370990	3397677	+	Q5VV41///B3KTS4///B4DJM7///B0QZD4///B0QZD3	34	16658159	Hs.87435
16658184	187.379	238.885	182.411	221.176	-0.175179	0.175179	-0.213948	0.0640559	TPRG1L	tumorproteinp63regulated1-like	127262	AK289919|AK298343|BC019034	GO:0008150|GO:0008021|GO:0030054|GO:0070062|GO:0031410|GO:0045202|GO:0042802|GO:0003674	main	1	GENSCAN00000017696	ENST00000344579|ENST00000378344		16658184	ENST00000344579 // Pfam // IPR022158 // Inositol phosphatase///ENST00000378344 // Pfam // IPR022158 // Inositol phosphatase///OTTHUMT00000001466 // Pfam // IPR022158 // Inositol phosphatase///OTTHUMT00000001467 // Pfam // IPR022158 // Inositol phosphatase	NM_182752	chr1	3541556	3546695	+	Q5T0D9///B4DPH8	17	16658184	Hs.20529
16658192	13.0222	11.3498	11.6698	15.3076	0.0991521	-0.0991523	-0.0590425	0.332427	TP73	tumorproteinp73	7161	AB055065|AB055066|AK295669|AK302118|AK304177|AK304784|AY040827|AY040828|AY040829|BC117251|BC117253	GO:0000122|GO:0000187|GO:0001822|GO:0006298|GO:0006366|GO:0006954|GO:0006974|GO:0006978|GO:0007050|GO:0007346|GO:0008285|GO:0008630|GO:0009791|GO:0010165|GO:0010243|GO:0010332|GO:0010468|GO:0016032|GO:0021766|GO:0031571|GO:0033326|GO:0034644|GO:0042493|GO:0042771|GO:0043508|GO:0043524|GO:0045665|GO:0045793|GO:0045893|GO:0045944|GO:0048546|GO:0048666|GO:0048714|GO:0051262|GO:0060044|GO:0071158|GO:…	main	1	GENSCAN00000017683	ENST00000346387|ENST00000354437|ENST00000357733|ENST00000378280|ENST00000378285|ENST00000378288|ENST00000378290|ENST00000378295|ENST00000603362|ENST00000603364|ENST00000604074|ENST00000604194|ENST00000604479|ENST00000604566	NM_001126240 // GenMAPP // Apoptosis///NM_001126241 // GenMAPP // Apoptosis///NM_001126242 // GenMAPP // Apoptosis///NM_001204184 // GenMAPP // Apoptosis///NM_001204185 // GenMAPP // Apoptosis///NM_001204186 // GenMAPP // Apoptosis///NM_001204187 // GenMAPP // Apoptosis///NM_001204188 // GenMAPP // Apoptosis///NM_001204189 // GenMAPP // Apoptosis///NM_001204190 // GenMAPP // Apoptosis///NM_001204…	16658192	ENST00000346387 // Pfam // IPR001660 // Sterile alpha motif domain///ENST00000346387 // Pfam // IPR010991 // p53, tetramerisation domain///ENST00000346387 // Pfam // IPR011615 // p53, DNA-binding domain///ENST00000354437 // Pfam // IPR010991 // p53, tetramerisation domain///ENST00000354437 // Pfam // IPR011615 // p53, DNA-binding domain///ENST00000357733 // Pfam // IPR010991 // p53, tetramerisati…	NM_001126240///NM_001126241///NM_001126242///NM_001204184///NM_001204185///NM_001204186///NM_001204187///NM_001204188///NM_001204189///NM_001204190///NM_001204191///NM_001204192///NM_005427///XM_011542064	chr1	3569084	3652765	+	O15350///B7Z3B4///A0A0C4DFW9///A0A024R4C3	24	16658192	Hs.192132
16658210	15.8904	15.6281	14.2787	18.1987	0.0120032	-0.0120029	-0.142283	0.207685	CCDC27	coiled-coildomaincontaining27	148870	AK057387|BC112108|BC112112		main	1	GENSCAN00000017703	ENST00000294600|ENST00000462521		16658210		NM_152492///XM_011540780///XM_011540781///XM_011540782///XM_011540783///XR_946553///XR_946554	chr1	3668962	3688209	+	Q2M243///J3QKX2	20	16658210	Hs.348700
16658226	8.99869	8.70355	6.76464	8.08206	0.0240557	-0.0240557	-0.387645	-0.130936	SMIM1	smallintegralmembraneprotein1(Velbloodgroup)	388588	BC042129|KC152644	GO:0016021|GO:0070062|GO:0016020	main	1	GENSCAN00000017703	ENST00000444870|ENST00000452264|ENST00000561886		16658226		NM_001163724///NM_001288583	chr1	3689352	3692546	+	B2RUZ4///M4WDD3///H3BS66	22	16658226	Hs.22047
16658231	45.1141	51.8606	58.8783	60.9236	-0.100531	0.100531	0.283628	0.332892	DFFB	DNAfragmentationfactor,40kDa,betapolypeptide(caspase-activatedDNase)	1677	AB013918|AB028911|AB028912|AB028913|AF039210|AF064019|AF409060|AF409061|AF409062|AK290877|AK303065|AY438267|AY438268|BC032827|BC048797	GO:0006309|GO:0006915|GO:0006921|GO:0012501|GO:0030263|GO:0007420|GO:0000790|GO:0005634|GO:0005654|GO:0005730|GO:0005829|GO:0005622|GO:0005737|GO:0004536|GO:0019899|GO:0004518|GO:0016787|GO:0003677|GO:0005515	main	1	GENSCAN00000017711	ENST00000338895|ENST00000339350|ENST00000341385|ENST00000378206|ENST00000378209|ENST00000461150|ENST00000468793|ENST00000475969|ENST00000477548|ENST00000481945|ENST00000491998|ENST00000625756	NM_001282669 // GenMAPP // Apoptosis///NM_001282669 // GenMAPP // Apoptosis_KEGG///NM_004402 // GenMAPP // Apoptosis///NM_004402 // GenMAPP // Apoptosis_KEGG///NR_104222 // GenMAPP // Apoptosis///NR_104222 // GenMAPP // Apoptosis_KEGG///XM_011540863 // GenMAPP // Apoptosis///XM_011540863 // GenMAPP // Apoptosis_KEGG///XM_011540864 // GenMAPP // Apoptosis///XM_011540864 // GenMAPP // Apoptosis_KEG…	16658231	ENST00000338895 // Pfam // IPR003508 // CIDE-N domain///ENST00000338895 // Pfam // IPR015311 // Apoptosis, DNA fragmentation factor 40kDa///ENST00000341385 // Pfam // IPR003508 // CIDE-N domain///ENST00000378209 // Pfam // IPR003508 // CIDE-N domain///ENST00000378209 // Pfam // IPR015311 // Apoptosis, DNA fragmentation factor 40kDa///ENST00000625756 // Pfam // IPR003508 // CIDE-N domain///OTTHUMT…	NM_001282669///NM_004402///NR_104222///XM_011540863///XM_011540864///XM_011540865///XR_946563///XR_946564///XR_946565	chr1	3773845	3801993	+	O76075///Q96P73///B4DZS0///Q96P72///Q96P74///A0A0B4J1S5///J3KT26///G3XAD0	20	16658231	Hs.133089
16658248	18.0878	19.1441	18.0878	20.4577	-0.0409403	0.0409403	-0.0409403	0.136683	LINC01134	longintergenicnon-proteincodingRNA1134	100133612	AK130173|BC017122|EU250748		main	1		ENST00000413332|ENST00000439488|ENST00000442673		16658248		NR_024455	chr1	3816936	3833789	+		23	16658248	Hs.307652///Hs.742564
16658254	15.8058	16.347	22.3173	18.8274	-0.0242872	0.0242872	0.473417	0.228095	LINC01346	longintergenicnon-proteincodingRNA1346	728716	AK124708|AK055120		main	1		ENST00000412674|ENST00000456897		16658254		NR_040065	chr1	4000672	4015322	+		21	16658254	Hs.668359
16658259	6.7758	7.92366	8.11427	7.36043	-0.112888	0.112888	0.147182	0.00651145	LOC105376673		105376673			main	1				16658259		XR_931291///XR_931300///XR_931309///XR_931312///XR_931319///XR_931321///XR_931324///XR_931327///XR_931328///XR_931331///XR_946892///XR_946893	chr1	4036189	4069751	+		18	16658259
16658265	40.1481	37.196	41.2376	37.262	0.0550923	-0.0550923	0.0937228	-0.0525317						main	1				16658265			chr1	4192617	4194185	+		23	16658265
16658268	5.90727	4.40879	6.00132	4.81942	0.211055	-0.211054	0.233844	-0.0825772	LOC284661		284661	AK093498		main	1		ENST00000423197|ENST00000633821		16658268		NR_027088	chr1	4472111	4484747	+		16	16658268	Hs.278112
16658278	5.85081	6.76576	8.2902	10.3621	-0.104808	0.104808	0.397963	0.719803						main	1				16658278			chr1	4611795	4612205	+		17	16658278
16658281	5.65305	5.62379	5.62379	5.77714	0.00374365	-0.00374365	-0.00374365	0.0350704	LOC105376679|LOC105378611	uncharacterizedLOC105376679|uncharacterizedLOC105378611	105376679///105378611			main	1		ENST00000420522		16658281		XR_931523///XR_931524///XR_931525///XR_931528///XR_946896///XR_946897///XR_946898///XR_946899	chr1	4631587	4653707	+		21	16658281
16658289	12.7811	11.1827	11.0821	11.3915	0.0963719	-0.0963717	-0.109407	-0.0696843	AJAP1	adherensjunctionsassociatedprotein1	55966	AF175409|AY282806|BC041648	GO:0007155|GO:0005912|GO:0016021|GO:0016323|GO:0016324|GO:0005886|GO:0016020|GO:0030054	main	1	GENSCAN00000013385|GENSCAN00000013396	ENST00000378190|ENST00000378191|ENST00000466761		16658289	ENST00000378190 // Pfam // IPR029198 // AJAP1/PANP, C-terminal///ENST00000378191 // Pfam // IPR029198 // AJAP1/PANP, C-terminal	NM_001042478///NM_018836///XM_011541786///XM_011541787///XM_011541788	chr1	4714792	4843851	+	Q9UKB5	24	16658289	Hs.25924
16658300	14.9167	13.2271	12.2487	13.5218	0.0867167	-0.0867169	-0.197586	-0.0549302	LOC102724429		102724429			main	1				16658300		XR_426643///XR_431110///XR_931612///XR_931614///XR_946903///XR_946904	chr1	5058062	5080898	+		26	16658300
16658309	14.693	12.2804	10.4069	11.7968	0.129383	-0.129383	-0.368208	-0.187348						main	1				16658309			chr1	5550602	5551645	+		24	16658309
16658312	76.0772	77.0527	74.8597	80.2242	-0.00919008	0.00919008	-0.0324655	0.0673823	KCNAB2	potassiumchannel,voltagegatedsubfamilyAregulatorybetasubunit2	8514	AF029749|AF044253|AK289819|AK290044|AK315811|AK315858|BC110351|BC126424|BC130413|CR542264|CR542287|U33429	GO:0002244|GO:0007268|GO:0050905|GO:0055114|GO:0070995|GO:0071805|GO:1901379|GO:2000008|GO:0006810|GO:0006811|GO:0006813|GO:0034765|GO:0005829|GO:0005874|GO:0005886|GO:0008076|GO:0014069|GO:0016020|GO:0030054|GO:0031234|GO:0043679|GO:0044224|GO:1990031|GO:0005737|GO:0005856|GO:0016021|GO:0030424|GO:0042995|GO:0043005|GO:0045202|GO:0004033|GO:0005249|GO:0015459|GO:0005244|GO:0016491|GO:0005515	main	1	GENSCAN00000026056	ENST00000164247|ENST00000341524|ENST00000352527|ENST00000378083|ENST00000378092|ENST00000378097|ENST00000378111|ENST00000389632|ENST00000428161|ENST00000435937|ENST00000445501|ENST00000458166|ENST00000459822|ENST00000462676|ENST00000472700|ENST00000478098|ENST00000481789|ENST00000493807|ENST00000602612		16658312	ENST00000164247 // Pfam // IPR023210 // NADP-dependent oxidoreductase domain///ENST00000341524 // Pfam // IPR023210 // NADP-dependent oxidoreductase domain///ENST00000352527 // Pfam // IPR023210 // NADP-dependent oxidoreductase domain///ENST00000378083 // Pfam // IPR023210 // NADP-dependent oxidoreductase domain///ENST00000378092 // Pfam // IPR023210 // NADP-dependent oxidoreductase domain///ENST…	NM_001199860///NM_001199861///NM_001199862///NM_001199863///NM_003636///NM_172130///XM_005263513///XM_005263514///XM_011542320///XM_011542321///XM_011542322///XM_011542323///XM_011542324	chr1	6051526	6161253	+	Q13303///Q6FG22///Q6FG44///B2R615///A8K1X9///B2R776///B0AZM0///A0A024R4E3///Q5TG84///Q5TG81///Q5TG80///Q5TG78///K7EKU4///K7EIR5	29	16658312	Hs.440497
16658350	45.9912	62.0368	43.2423	46.6781	-0.215882	0.215882	-0.304799	-0.194494	RNF207	ringfingerprotein207	388591	AK056658|AK128246|AK128450|AK294223|BC119780	GO:0010628|GO:0055117|GO:0086019|GO:1901207|GO:1902261|GO:1903761|GO:1903762|GO:1903953|GO:0048471|GO:0005622|GO:0005515|GO:0008270|GO:0030544|GO:0044325|GO:0051087|GO:0046872	main	1	GENSCAN00000026031	ENST00000377939|ENST00000463453|ENST00000466994|ENST00000483336|ENST00000484435|ENST00000485539|ENST00000492476|ENST00000496329|ENST00000496676		16658350	ENST00000377939 // Pfam // IPR000315 // B-box-type zinc finger///ENST00000377939 // Pfam // IPR018957 // Zinc finger, C3HC4 RING-type///OTTHUMT00000003669 // Pfam // IPR000315 // B-box-type zinc finger	NM_207396///XM_011541438///XM_011541439///XM_011541440///XR_946651///XR_946652	chr1	6265535	6281359	+	Q6ZRF8	18	16658350	Hs.716549
16658379	18.0583	18.34	18.3512	16.2092	-0.0111647	0.0111651	0.0120411	-0.167015	LINC00337	longintergenicnon-proteincodingRNA337	148645	BC030279		main	1		ENST00000429480|ENST00000441724		16658379		NR_103534	chr1	6296300	6299504	+	Q8N6G1	18	16658379	Hs.185688
16658385	35.4472	27.9028	32.0833	25.1066	0.172631	-0.17263	0.0287809	-0.324974	HES3	hesfamilybHLHtranscriptionfactor3	390992		GO:0000122|GO:0001701|GO:0006351|GO:0021555|GO:0021557|GO:0021558|GO:0021575|GO:0030901|GO:0045944|GO:0060164|GO:0006355|GO:0021915|GO:0045892|GO:0050767|GO:0005634|GO:0003677|GO:0008134|GO:0046983	main	1	GENSCAN00000026052	ENST00000377898		16658385	ENST00000377898 // Pfam // IPR011598 // Myc-type, basic helix-loop-helix (bHLH) domain///OTTHUMT00000003716 // Pfam // IPR011598 // Myc-type, basic helix-loop-helix (bHLH) domain	NM_001024598///XM_011541449	chr1	6304252	6305638	+	Q5TGS1	24	16658385	Hs.532677
16658390	50.1689	66.9741	45.1037	49.2034	-0.208405	0.208405	-0.36195	-0.236439	ESPN	espin	83715		GO:0007605|GO:0007626|GO:0030046|GO:0051491|GO:0051494|GO:0051017|GO:0005737|GO:0005902|GO:0005903|GO:0031941|GO:0032426|GO:0005856|GO:0032420|GO:0032421|GO:0042995|GO:0015629|GO:0017124|GO:0051015|GO:0003779|GO:0005515	main	1	GENSCAN00000026041|GENSCAN00000026054	ENST00000377828|ENST00000416731|ENST00000434576|ENST00000461727|ENST00000468561|ENST00000475228|ENST00000477679|ENST00000633239		16658390	ENST00000377828 // Pfam // IPR002110 // Ankyrin repeat///ENST00000377828 // Pfam // IPR003124 // WH2 domain///ENST00000377828 // Pfam // IPR020683 // Ankyrin repeat-containing domain///ENST00000377828 // Pfam // IPR020683 // Ankyrin repeat-containing domain///ENST00000377828 // Pfam // IPR020683 // Ankyrin repeat-containing domain///ENST00000416731 // Pfam // IPR003124 // WH2 domain///ENST0000046…	NM_031475///XM_005263501///XM_011542231///XM_011542232///XM_011542235///XM_011542237///XM_011542238///XR_946774///XR_946775	chr1	6484848	6521430	+	B1AK53///Q8ND66///A0A0A0MSQ4///H0Y7L4///A0A0J9YY76///A0A0J9YWQ8	11	16658390	Hs.744222
16658412	39.0833	31.9406	39.0204	28.2086	0.145579	-0.145579	0.143258	-0.324834						main	3		ENST00000517213		16658412			chr1	6600914	6601024	+		8	16658412
16658414	16.4945	16.9275	16.68	16.2574	-0.0186939	0.0186939	-0.00255966	-0.0395761	TAS1R1	tastereceptor,type1,member1	80835	AF387617|AF387618|AK292014|AK293499|BC136515|BC136516	GO:0007186|GO:0050912|GO:0050917|GO:0007165|GO:0050896|GO:0050909|GO:0005886|GO:0016021|GO:0016020|GO:0008527|GO:0046982|GO:0004871|GO:0004930	main	1	GENSCAN00000026036	ENST00000328191|ENST00000333172|ENST00000351136|ENST00000411823|ENST00000415267		16658414	ENST00000328191 // Pfam // IPR001828 // Receptor, ligand binding region///ENST00000333172 // Pfam // IPR001828 // Receptor, ligand binding region///ENST00000333172 // Pfam // IPR011500 // GPCR, family 3, nine cysteines domain///ENST00000333172 // Pfam // IPR017978 // GPCR family 3, C-terminal///ENST00000351136 // Pfam // IPR001828 // Receptor, ligand binding region///ENST00000351136 // Pfam // IP…	NM_138697///NM_177540///XM_011542202///XM_011542203///XM_011542204///XM_011542205///XM_011542206	chr1	6615241	6639817	+	Q7RTX1///B4DE74///B2RE49///A8K7J9///A0A0A0MR63///H7C3W7///H0Y6X0	24	16658414	Hs.124574
16658428	36.4586	32.4426	30.8436	31.4845	0.0841832	-0.0841837	-0.157104	-0.127435	ZBTB48	zincfingerandBTBdomaincontaining48	3104	AK290156|BC013573|BX648395|L16896	GO:0006351|GO:0006355|GO:0005654|GO:0005737|GO:0005634|GO:0003677|GO:0003700|GO:0005515|GO:0046872|GO:0003676	main	1	GENSCAN00000026057	ENST00000319084|ENST00000377674|ENST00000435905|ENST00000466813|ENST00000466941|ENST00000482360|ENST00000488936|ENST00000498342|ENST00000619514		16658428	ENST00000319084 // Pfam // IPR000210 // BTB/POZ domain///ENST00000377674 // Pfam // IPR000210 // BTB/POZ domain///ENST00000435905 // Pfam // IPR000210 // BTB/POZ domain///OTTHUMT00000004193 // Pfam // IPR007087 // Zinc finger, C2H2///OTTHUMT00000004193 // Pfam // IPR007087 // Zinc finger, C2H2///OTTHUMT00000004198 // Pfam // IPR007087 // Zinc finger, C2H2	NM_001278647///NM_001278648///NM_005341///XM_011541310///XM_011541311///XM_011541312///XR_946621///XR_946622///XR_946623	chr1	6640061	6649340	+	P10074///B2R702///A8K291///Q8WYS1///Q5SY20///Q5SY21///K7ENV2///K7EM76///A0A087WZL2	30	16658428	Hs.502330
16658449	71.7379	79.9202	70.6024	67.4873	-0.0779119	0.0779119	-0.100929	-0.166031	PHF13	PHDfingerprotein13	148479	AY069975|BC038516	GO:0000278|GO:0007059|GO:0007076|GO:0016568|GO:0051301|GO:0007049|GO:0007067|GO:0030261|GO:0005634|GO:0005654|GO:0003682|GO:0008270|GO:0035064|GO:0046872|GO:0005515	main	1	GENSCAN00000026030	ENST00000377648|ENST00000495385		16658449	ENST00000377648 // Pfam // IPR019787 // Zinc finger, PHD-finger///OTTHUMT00000004201 // Pfam // IPR019787 // Zinc finger, PHD-finger	NM_153812///XM_011540762	chr1	6673745	6684093	+	Q86YI8	21	16658449	Hs.516079
16658457	19.9478	23.5074	29.5071	27.6582	-0.118443	0.118443	0.446394	0.353036	THAP3	THAPdomaincontaining,apoptosisassociatedprotein3	90326	AF086370|BC092427	GO:0003677|GO:0005515|GO:0046872|GO:0003676	main	1	GENSCAN00000026046	ENST00000054650|ENST00000307896|ENST00000377627|ENST00000472925|ENST00000480647|ENST00000484669|ENST00000484676|ENST00000487819		16658457	ENST00000054650 // Pfam // IPR006612 // Zinc finger, C2CH-type///ENST00000307896 // Pfam // IPR006612 // Zinc finger, C2CH-type///ENST00000377627 // Pfam // IPR006612 // Zinc finger, C2CH-type///ENST00000472925 // Pfam // IPR006612 // Zinc finger, C2CH-type///OTTHUMT00000004203 // Pfam // IPR006612 // Zinc finger, C2CH-type///OTTHUMT00000004205 // Pfam // IPR006612 // Zinc finger, C2CH-type///OTT…	NM_001195752///NM_001195753///NM_138350///XM_005263532///XM_011542400///XM_011542401	chr1	6684925	6695646	+	Q8WTV1///R4GNH0///K7EIZ2	17	16658457	Hs.689006
16658471	7.13645	8.75154	8.50505	8.27106	-0.147165	0.147165	0.105947	0.065701	LOC100505887		100505887	BC039095		main	1		ENST00000414210|ENST00000421469|ENST00000432429		16658471		NR_104620///NR_104621	chr1	6784697	6790072	+		27	16658471	Hs.250839
16658477	2.3326	2.12678	2.5154	2.66566	0.0666339	-0.0666339	0.175484	0.259185						main	1				16658477			chr1	6812779	6812881	+		11	16658477
16658479	31.6805	36.8977	27.8008	25.1155	-0.109968	0.109968	-0.298433	-0.444981	CAMTA1	calmodulinbindingtranscriptionactivator1	23261	AF086286|AF111804|AK302088|AY349360|BC116457|BC151835	GO:0006366|GO:0045944|GO:0050885|GO:0006351|GO:0006355|GO:0005634|GO:0005737|GO:0001077|GO:0043565|GO:0003677|GO:0005515	main	1	GENSCAN00000008708|GENSCAN00000008712|GENSCAN00000008717	ENST00000303635|ENST00000461311|ENST00000461580|ENST00000467267|ENST00000467404|ENST00000470648|ENST00000472283|ENST00000473578|ENST00000476163|ENST00000476864|ENST00000482934|ENST00000486138|ENST00000490738|ENST00000490905|ENST00000495233|ENST00000557126		16658479	ENST00000303635 // Pfam // IPR000048 // IQ motif, EF-hand binding site///ENST00000303635 // Pfam // IPR000048 // IQ motif, EF-hand binding site///ENST00000303635 // Pfam // IPR002909 // IPT domain///ENST00000303635 // Pfam // IPR005559 // CG-1 DNA-binding domain///ENST00000476864 // Pfam // IPR000048 // IQ motif, EF-hand binding site///ENST00000476864 // Pfam // IPR000048 // IQ motif, EF-hand bin…	NM_001195563///NM_001242701///NM_015215///NR_038934///XM_011541083///XM_011541084///XM_011541085///XM_011541086///XM_011541087///XM_011541088///XM_011541089///XM_011541090///XM_011541091///XM_011541092	chr1	6845384	7829766	+	Q9Y6Y1///Q7Z7P1///B4DXR3///H0YJV1///G3V297///A0A0C4DGL0///H0YJG5///H0YJY7///H0YJR7///H0YJK7	48	16658479	Hs.397705///Hs.671020
16658523	16.5702	31.6576	34.8012	24.4205	-0.466979	0.466979	0.603566	0.0925236						main	1		ENST00000384328		16658523			chr1	7279420	7279584	+		9	16658523
16658525	6.45749	5.38773	5.76874	9.07706	0.130648	-0.130648	-0.0320687	0.621899	CAMTA1-IT1	CAMTA1intronictranscript1	100874340			main	1		ENST00000427317		16658525		XR_931849///XR_946933	chr1	7429003	7430331	+		16	16658525
16658528	244.76	265.581	236.242	246.913	-0.0588918	0.0588923	-0.109993	-0.0462551	VAMP3	vesicleassociatedmembraneprotein3	9341	BC003570|BC005941|BC007050|BT007327|CR542145|CR542154|U64520	GO:0001921|GO:0006461|GO:0006887|GO:0006904|GO:0006906|GO:0016192|GO:0017156|GO:0034446|GO:0035493|GO:0042147|GO:0043001|GO:0051024|GO:0061025|GO:0070254|GO:1903531|GO:1903593|GO:0006810|GO:0015031|GO:0005622|GO:0005829|GO:0005886|GO:0008021|GO:0009986|GO:0016021|GO:0016324|GO:0030054|GO:0030136|GO:0030141|GO:0030665|GO:0031201|GO:0043005|GO:0043231|GO:0055037|GO:0016020|GO:0031410|GO:0043229|GO:…	main	1	GENSCAN00000008708	ENST00000054666|ENST00000470357|ENST00000487194		16658528	ENST00000054666 // Pfam // IPR001388 // Synaptobrevin///ENST00000470357 // Pfam // IPR001388 // Synaptobrevin///OTTHUMT00000003625 // Pfam // IPR001388 // Synaptobrevin///OTTHUMT00000003626 // Pfam // IPR001388 // Synaptobrevin	NM_004781	chr1	7831329	7841492	+	Q15836///Q6FGG2///K7EKX0	24	16658528	Hs.66708
16658536	37.9843	41.3498	35.9362	29.1616	-0.0612388	0.0612392	-0.141202	-0.442574	PER3	periodcircadianclock3	8863	AK299123|AY493418|BC026102|BC146781	GO:0000122|GO:0006351|GO:0032922|GO:0045187|GO:0006355|GO:0007623|GO:0048511|GO:0007165|GO:0005634|GO:0005737|GO:0005515|GO:0019900|GO:0031625|GO:0004871	main	1	GENSCAN00000008708	ENST00000361923|ENST00000377532|ENST00000377541|ENST00000463106|ENST00000473653|ENST00000494684|ENST00000602883|ENST00000613533|ENST00000614998		16658536	ENST00000361923 // Pfam // IPR022728 // Period circadian-like, C-terminal///ENST00000377532 // Pfam // IPR022728 // Period circadian-like, C-terminal///ENST00000613533 // Pfam // IPR022728 // Period circadian-like, C-terminal///ENST00000614998 // Pfam // IPR022728 // Period circadian-like, C-terminal///OTTHUMT00000003606 // Pfam // IPR013655 // PAS fold-3///OTTHUMT00000003606 // Pfam // IPR013767…	NM_001289861///NM_001289862///NM_001289863///NM_001289864///NM_016831///XM_005263521///XM_005263522///XM_005263523///XM_005263524///XM_005263529///XM_011542384///XM_011542385///XM_011542386///XM_011542387///XM_011542388///XM_011542389///XM_011542390	chr1	7844380	7905237	+	P56645///Q8TAR6///A6H8X0///B4DR65///Q2TAB4///A0A087WV69///A2I2N5	25	16658536	Hs.162200
16658568	118.717	126.111	131.522	143.576	-0.0435877	0.0435877	0.104189	0.230706	PARK7	parkinsonprotein7	11315	AB073864|AF021819|AK091679|BC008188|D61380|EU794641	GO:0001933|GO:0006469|GO:0006508|GO:0006517|GO:0006914|GO:0006954|GO:0007005|GO:0007265|GO:0007338|GO:0008344|GO:0010273|GO:0010628|GO:0010629|GO:0018323|GO:0019243|GO:0019249|GO:0031397|GO:0032091|GO:0032148|GO:0032435|GO:0032757|GO:0033138|GO:0033234|GO:0034599|GO:0036471|GO:0042743|GO:0043066|GO:0043523|GO:0043524|GO:0045560|GO:0045944|GO:0046295|GO:0046826|GO:0050727|GO:0050787|GO:0050821|GO:…	main	1	GENSCAN00000008710	ENST00000338639|ENST00000377488|ENST00000377491|ENST00000377493|ENST00000460192|ENST00000465354|ENST00000469225|ENST00000493373|ENST00000493678|ENST00000497113		16658568	ENST00000338639 // Pfam // IPR002818 // DJ-1/PfpI///ENST00000377488 // Pfam // IPR002818 // DJ-1/PfpI///ENST00000377491 // Pfam // IPR002818 // DJ-1/PfpI///ENST00000377493 // Pfam // IPR002818 // DJ-1/PfpI///ENST00000469225 // Pfam // IPR002818 // DJ-1/PfpI///ENST00000493373 // Pfam // IPR002818 // DJ-1/PfpI///ENST00000493678 // Pfam // IPR002818 // DJ-1/PfpI///OTTHUMT00000003577 // Pfam // IPR00…	NM_001123377///NM_007262///XM_005263424	chr1	8014351	8045565	+	Q99497///V9HWC2///K7ELW0///K7EN27	23	16658568	Hs.419640
16658584	7.74862	10.5613	6.06363	5.87258	-0.223391	0.223391	-0.577149	-0.623336				AK130268		main	1		ENST00000445300		16658584			chr1	8086798	8185235	+		22	16658584
16658589	8.42928	9.93039	7.57732	7.90545	-0.118221	0.118221	-0.271943	-0.210782	LOC102724539		102724539			main	1		ENST00000452982		16658589		NR_125998	chr1	8268732	8275270	+		21	16658589
16658594	17.2218	18.3159	17.093	19.7461	-0.0444298	0.0444298	-0.0552578	0.152903	SLC45A1	solutecarrierfamily45,member1	50651	AF118274	GO:0008643|GO:0055085|GO:0006810|GO:0015758|GO:1904659|GO:0016021|GO:0016020|GO:0015293|GO:0005355	main	1	GENSCAN00000046062	ENST00000289877|ENST00000471889|ENST00000481265|ENST00000497660		16658594	ENST00000289877 // Pfam // IPR011701 // Major facilitator superfamily///ENST00000471889 // Pfam // IPR011701 // Major facilitator superfamily///OTTHUMT00000001245 // Pfam // IPR011701 // Major facilitator superfamily	NM_001080397///XM_011541530///XM_011541531	chr1	8377886	8404227	+	Q9Y2W3///A0A0A0MT80	28	16658594	Hs.463036
16658607	9.86627	10.9847	9.68143	11.525	-0.0774605	0.0774605	-0.104745	0.146728						main	3				16658607			chr1	8388127	8388239	+		19	16658607
16658609	4.32016	4.97563	6.3069	6.07181	-0.101897	0.101897	0.443949	0.389145	LOC102724552		102724552			main	1	GENSCAN00000046052	ENST00000444276|ENST00000449895		16658609		NR_125999	chr1	8484705	8494898	+		15	16658609
16658616	3.69404	4.92552	3.09341	3.86259	-0.207539	0.207539	-0.463541	-0.143171						main	1				16658616			chr1	8865919	8867110	+		14	16658616
16658619	6.98172	8.65222	8.1271	8.1271	-0.154744	0.154744	0.064415	0.064415	ENO1-AS1	ENO1antisenseRNA1	100505975			main	1		ENST00000442636		16658619		NR_038351	chr1	8938894	8939953	+		23	16658619	Hs.429843
16658622	10.1809	10.0025	10.143	13.5841	0.0127487	-0.012749	0.00736809	0.428808	CA6	carbonicanhydraseVI	765	AB102863|AB103090|AB103091|AK300652|BC034350|M57892	GO:0001580|GO:0006730|GO:0015701|GO:0044281|GO:0005576|GO:0005615|GO:0005829|GO:0070062|GO:0005737|GO:0004089|GO:0008270|GO:0016829|GO:0046872|GO:0005515	main	1	GENSCAN00000046049	ENST00000377436|ENST00000377442|ENST00000377443|ENST00000476083|ENST00000480186|ENST00000549778		16658622	ENST00000377436 // Pfam // IPR001148 // Alpha carbonic anhydrase///ENST00000377442 // Pfam // IPR001148 // Alpha carbonic anhydrase///ENST00000377443 // Pfam // IPR001148 // Alpha carbonic anhydrase///ENST00000480186 // Pfam // IPR001148 // Alpha carbonic anhydrase///ENST00000549778 // Pfam // IPR001148 // Alpha carbonic anhydrase///ENST00000549778 // Pfam // IPR001148 // Alpha carbonic anhydrase…	NM_001215///NM_001270500///NM_001270501///NM_001270502///XM_011542083///XM_011542084	chr1	9005922	9035151	+	P23280///Q8N4G4///B4DUH8///Q5FBW4///F8W148	24	16658622	Hs.100322
16658639	9.58504	11.5308	11.0393	10.3099	-0.13332	0.13332	0.0704753	-0.0281415						main	1		ENST00000516595		16658639			chr1	9142755	9142938	+		11	16658639
16658641	17.843	12.2087	15.8284	13.2964	0.273722	-0.273722	0.100879	-0.150599	LOC102724571		102724571			main	1		ENST00000412639		16658641		NR_132738///XR_931920///XR_931926///XR_931929///XR_931941///XR_931943///XR_931946///XR_931949///XR_931952///XR_946941///XR_946942///XR_946943///XR_946944///XR_946945///XR_946946///XR_946947///XR_946948	chr1	9242271	9243855	+		15	16658641
16658644	39.0133	29.0451	36.6039	30.2186	0.212835	-0.212835	0.120867	-0.155695	H6PD	hexose-6-phosphatedehydrogenase(glucose1-dehydrogenase)	9563	BC081559	GO:0006006|GO:0006098|GO:0055114|GO:0005975|GO:0008152|GO:0006739|GO:0097305|GO:0005788|GO:0005783|GO:0005737|GO:0005739|GO:0043231|GO:0004345|GO:0017057|GO:0047936|GO:0050661|GO:0003824|GO:0016491|GO:0016787|GO:0030246	main	1	GENSCAN00000049210	ENST00000377403|ENST00000495451|ENST00000602477	NM_004285 // HumanCyc // NPGLUCAT-PWY///NM_004285 // HumanCyc // OXIDATIVEPENT-PWY///NM_004285 // HumanCyc // GLYCOLYSIS-E-D///NM_004285 // MetaCyc // RUMP-PWY///NM_004285 // MetaCyc // P122-PWY///NM_004285 // MetaCyc // OXIDATIVEPENT-PWY///NM_004285 // MetaCyc // GLYCOLYSIS-E-D///NM_004285 // MetaCyc // OXIDATIVEPENT-PWY-1	16658644	ENST00000377403 // Pfam // IPR006148 // Glucosamine/galactosamine-6-phosphate isomerase///ENST00000377403 // Pfam // IPR022674 // Glucose-6-phosphate dehydrogenase, NAD-binding///ENST00000377403 // Pfam // IPR022675 // Glucose-6-phosphate dehydrogenase, C-terminal///ENST00000602477 // Pfam // IPR006148 // Glucosamine/galactosamine-6-phosphate isomerase///ENST00000602477 // Pfam // IPR022674 // Gl…	NM_001282587///NM_004285///XM_005263539///XM_005263540///XM_006711052///XM_011542446	chr1	9294863	9331396	+	O95479///Q8IZE8///R4GMU1	22	16658644	Hs.463511
16658653	17.1303	13.1512	13.9965	9.53107	0.190677	-0.190677	-0.100812	-0.655164						main	3				16658653			chr1	9338450	9338592	+		10	16658653
16658655	32.6373	50.0715	38.8492	37.3487	-0.308734	0.308734	-0.0573702	-0.114196	SPSB1	splA/ryanodinereceptordomainandSOCSboxcontaining1	80176	AF403026|BC015711	GO:0016567|GO:0035556|GO:0005737|GO:0005622|GO:0005515	main	1	GENSCAN00000049215	ENST00000328089|ENST00000357898|ENST00000377399|ENST00000450402		16658655	ENST00000328089 // Pfam // IPR001496 // SOCS box domain///ENST00000328089 // Pfam // IPR003877 // SPRY domain///ENST00000357898 // Pfam // IPR001496 // SOCS box domain///ENST00000357898 // Pfam // IPR003877 // SPRY domain///ENST00000377399 // Pfam // IPR001496 // SOCS box domain///ENST00000377399 // Pfam // IPR003877 // SPRY domain///ENST00000450402 // Pfam // IPR003877 // SPRY domain///OTTHUMT00…	NM_025106	chr1	9352939	9429591	+	Q96BD6///Q6ZP38///A0A024R4G8///A2A276	24	16658655	Hs.8261///Hs.738680
16658664	76.1084	77.8141	92.464	94.6854	-0.0159883	0.0159888	0.264847	0.299098	SLC25A33	solutecarrierfamily25(pyrimidinenucleotidecarrier),member33	84275	AF495714|BC004991|BC073135	GO:0000002|GO:0002082|GO:0006264|GO:0006390|GO:0006864|GO:0007005|GO:0008284|GO:0030307|GO:0031930|GO:0032869|GO:0034551|GO:0051881|GO:0071156|GO:1903426|GO:1990314|GO:1990519|GO:0006810|GO:0005743|GO:0016021|GO:0031966|GO:0005739|GO:0016020|GO:0015218	main	1	GENSCAN00000049213|GENSCAN00000035118	ENST00000302692|ENST00000526165		16658664	ENST00000302692 // Pfam // IPR018108 // Mitochondrial substrate/solute carrier///ENST00000302692 // Pfam // IPR018108 // Mitochondrial substrate/solute carrier///ENST00000302692 // Pfam // IPR018108 // Mitochondrial substrate/solute carrier///OTTHUMT00000003851 // Pfam // IPR018108 // Mitochondrial substrate/solute carrier///OTTHUMT00000003851 // Pfam // IPR018108 // Mitochondrial substrate/solut…	NM_032315///XM_005263503///XM_011542296	chr1	9599528	9642831	+	Q9BSK2	25	16658664	Hs.568613
16658674	34.4578	44.029	49.73	60.6171	-0.176813	0.176813	0.352474	0.638083	TMEM201	transmembraneprotein201	199953	BC121187|BC137291|BX648377	GO:0007097|GO:0010761|GO:0005637|GO:0016021|GO:0005634|GO:0016020|GO:0031965|GO:0005521|GO:0051015|GO:0005515	main	1	GENSCAN00000049208	ENST00000340305|ENST00000340381|ENST00000416541|ENST00000508400|ENST00000510900		16658674	ENST00000340305 // Pfam // IPR018617 // Ima1, N-terminal domain///ENST00000340305 // Pfam // IPR018861 // Protein of unknown function DUF2448///ENST00000340381 // Pfam // IPR018617 // Ima1, N-terminal domain///ENST00000340381 // Pfam // IPR018861 // Protein of unknown function DUF2448///ENST00000416541 // Pfam // IPR018617 // Ima1, N-terminal domain///ENST00000416541 // Pfam // IPR018861 // Prote…	NM_001010866///NM_001130924///XM_006710417///XM_006710418///XM_011540908///XM_011540909///XM_011540910///XR_244785	chr1	9648932	9675300	+	Q5SNT2///H0Y4R5///H0Y994	26	16658674	Hs.632365
16658690	17.2751	21.3245	22.9575	22.2146	-0.151908	0.151908	0.258363	0.210906	PIK3CD	phosphatidylinositol-4,5-bisphosphate3-kinase,catalyticsubunitdelta	5293	AK303425|BC132919|BC132921|BC144264|BC150297|DQ263594|DQ263595|DQ263596|JN190435|U57843|U86453	GO:0001779|GO:0001782|GO:0001816|GO:0002250|GO:0002551|GO:0002679|GO:0006468|GO:0006644|GO:0006661|GO:0006954|GO:0007165|GO:0007173|GO:0008543|GO:0010628|GO:0010818|GO:0014065|GO:0030101|GO:0030217|GO:0030335|GO:0030593|GO:0035747|GO:0035754|GO:0038095|GO:0042110|GO:0042113|GO:0043303|GO:0044281|GO:0045087|GO:0046854|GO:0048011|GO:0048015|GO:0050832|GO:0050852|GO:0050853|GO:0060374|GO:0072672|GO:…	main	1	GENSCAN00000049199	ENST00000361110|ENST00000377346|ENST00000479223|ENST00000481137|ENST00000484851|ENST00000536656|ENST00000543390|ENST00000628140	NM_005026 // GenMAPP // G13_Signaling_Pathway///XM_005263473 // GenMAPP // G13_Signaling_Pathway///XM_006710686 // GenMAPP // G13_Signaling_Pathway///XM_006710687 // GenMAPP // G13_Signaling_Pathway///XM_006710688 // GenMAPP // G13_Signaling_Pathway///XM_006710689 // GenMAPP // G13_Signaling_Pathway///XM_006710690 // GenMAPP // G13_Signaling_Pathway///XM_011541581 // GenMAPP // G13_Signaling_Path…	16658690	ENST00000361110 // Pfam // IPR000341 // Phosphatidylinositol 3-kinase Ras-binding (PI3K RBD) domain///ENST00000361110 // Pfam // IPR000403 // Phosphatidylinositol 3-/4-kinase, catalytic domain///ENST00000361110 // Pfam // IPR001263 // Phosphoinositide 3-kinase, accessory (PIK) domain///ENST00000361110 // Pfam // IPR002420 // Phosphatidylinositol 3-kinase, C2 domain///ENST00000361110 // Pfam // IP…	NM_005026///XM_005263473///XM_006710686///XM_006710687///XM_006710688///XM_006710689///XM_006710690///XM_011541581///XM_011541582///XM_011541583///XR_946667	chr1	9711790	9789172	+	O00329///B4E0L4///Q1WIR0///B7ZM44///Q59HC4///O00334///Q1WIQ9///A7E2E0///B2RAH3///F8W9P4///Q5SR50	25	16658690	Hs.518451
16658726	17.1905	15.435	18.8954	17.0379	0.0777016	-0.077702	0.214127	0.0648389						main	1		ENST00000454104		16658726			chr1	9908376	9910212	+		22	16658726
16658730	15.9998	14.6042	26.9153	16.4124	0.0658343	-0.065834	0.816206	0.10257						main	1				16658730			chr1	9961518	9962174	+		16	16658730
16658733	16.4728	21.778	23.9706	22.1654	-0.201391	0.201391	0.339787	0.226833	NMNAT1	nicotinamidenucleotideadenylyltransferase1	64802		GO:0006766|GO:0006767|GO:0009435|GO:0019674|GO:0034628|GO:0044281|GO:0009058|GO:0019363|GO:0005634|GO:0005654|GO:0000309|GO:0004515|GO:0005515|GO:0005524|GO:0000166|GO:0003824|GO:0016740|GO:0016779	main	1		ENST00000445884		16658733		NM_001297778	chr1	10002981	10010032	+	Q9HAN9///Q53GL1///A0A024R4E1	18	16658733
16658736	44.1712	41.834	39.5395	49.9435	0.039216	-0.039216	-0.120598	0.216405	NMNAT1	nicotinamidenucleotideadenylyltransferase1	64802	AF314163|AF459819|AK222920|BC014943|AF088049|AF312734	GO:0006766|GO:0006767|GO:0009435|GO:0019674|GO:0034628|GO:0044281|GO:0009058|GO:0019363|GO:0005634|GO:0005654|GO:0000309|GO:0004515|GO:0005515|GO:0005524|GO:0000166|GO:0003824|GO:0016740|GO:0016779	main	1	GENSCAN00000049207	ENST00000377205|ENST00000403197|ENST00000462686|ENST00000492735|ENST00000496751	NM_022787 // HumanCyc // NAD-BIOSYNTHESIS-III///NM_022787 // HumanCyc // PWY3O-4106///AF314163 // HumanCyc // NAD-BIOSYNTHESIS-III///AF314163 // HumanCyc // PWY3O-4106///AF459819 // HumanCyc // NAD-BIOSYNTHESIS-III///AF459819 // HumanCyc // PWY3O-4106///BC014943 // HumanCyc // NAD-BIOSYNTHESIS-III///BC014943 // HumanCyc // PWY3O-4106///AF312734 // HumanCyc // NAD-BIOSYNTHESIS-III///AF312734 // Hu…	16658736	ENST00000377205 // Pfam // IPR004821 // Cytidyltransferase-like domain///ENST00000403197 // Pfam // IPR004821 // Cytidyltransferase-like domain///OTTHUMT00000005029 // Pfam // IPR004821 // Cytidyltransferase-like domain///OTTHUMT00000005030 // Pfam // IPR004821 // Cytidyltransferase-like domain///OTTHUMT00000092155 // Pfam // IPR004821 // Cytidyltransferase-like domain	NM_001297778///NM_001297779///NM_022787///XM_011541971	chr1	10003486	10045559	+	Q9HAN9///Q53GL1///A0A024R4E1///B1AN62///K7EPD7	19	16658736	Hs.633762
16658750	6.49277	5.77598	5.56867	5.32749	0.0843844	-0.0843844	-0.137117	-0.200995						main	1				16658750			chr1	10007376	10007694	+		17	16658750
16658752	9.63079	8.66832	9.08066	9.56125	0.0759509	-0.0759509	-0.00890589	0.0654967	RBP7	retinolbindingprotein7,cellular	116362	AF399927|AY145438|BC033883|BC063013	GO:0006810|GO:0005737|GO:0005215|GO:0005515|GO:0016918|GO:0019841|GO:0005501|GO:0008289	main	1	GENSCAN00000002784|GENSCAN00000049209	ENST00000294435|ENST00000315901		16658752	ENST00000294435 // Pfam // IPR000566 // Lipocalin/cytosolic fatty-acid binding domain///OTTHUMT00000005027 // Pfam // IPR000566 // Lipocalin/cytosolic fatty-acid binding domain	NM_052960	chr1	10057255	10076078	+	Q96R05///B1AQ60///Q8N4L3	18	16658752	Hs.422688
16658758	310.662	328.543	234.118	245.126	-0.040369	0.0403681	-0.448476	-0.382194	UBE4B	ubiquitinationfactorE4B	10277	AB028839|AF043117|AF091093|AF331520|AK023654|AK292444|AK304484|BC093696|JF289274|AK094380	GO:0008626|GO:0009411|GO:0042787|GO:0043161|GO:0006511|GO:0016567|GO:0000151|GO:0005634|GO:0005737|GO:0016874|GO:0019899|GO:0034450|GO:0004842|GO:0005515	main	1	GENSCAN00000002784	ENST00000253251|ENST00000343090|ENST00000377153|ENST00000462658|ENST00000465408|ENST00000466379|ENST00000470736|ENST00000475795|ENST00000487244|ENST00000488228		16658758	ENST00000253251 // Pfam // IPR003613 // U box domain///ENST00000253251 // Pfam // IPR019474 // Ubiquitin conjugation factor E4, core///ENST00000343090 // Pfam // IPR003613 // U box domain///ENST00000343090 // Pfam // IPR019474 // Ubiquitin conjugation factor E4, core///ENST00000470736 // Pfam // IPR019474 // Ubiquitin conjugation factor E4, core///OTTHUMT00000005016 // Pfam // IPR003613 // U box …	NM_001105562///NM_006048///XM_005263422///XM_011540488///XM_011540489///XM_011540490///XR_946516	chr1	10092890	10241335	+	O95155///B4E2Y2///B1AQ61///K7EP75///K7ERA7	34	16658758	Hs.593974
16658800	5.46045	7.38143	8.03754	6.91837	-0.217439	0.217439	0.340294	0.123971						main	3		ENST00000364876		16658800			chr1	10223326	10223432	+		18	16658800
16658802	110.207	119.985	101.89	87.5815	-0.0613189	0.0613194	-0.174521	-0.392837	KIF1B	kinesinfamilymember1B	23095	AB011163|AB017133|AB040881|AB088210|AB088211|AB088212|AB088213|AF257176|AK074279|AK297439|AY043362|AY139835|BC001415|BC115395|BT007174|AK054955	GO:0006915|GO:0007018|GO:0007270|GO:0007274|GO:0008089|GO:0008152|GO:0016192|GO:0030705|GO:0047497|GO:0005739|GO:0005871|GO:0005874|GO:0005875|GO:0030659|GO:0031410|GO:0043005|GO:0005737|GO:0005856|GO:0016023|GO:0003777|GO:0005515|GO:0005524|GO:0008017|GO:0008574|GO:0016887|GO:0019894|GO:0000166	main	1	GENSCAN00000002779	ENST00000263934|ENST00000377081|ENST00000377083|ENST00000377086|ENST00000377093|ENST00000465635|ENST00000470616|ENST00000483340|ENST00000497835|ENST00000620295|ENST00000622724|ENST00000495136		16658802	ENST00000263934 // Pfam // IPR000253 // Forkhead-associated (FHA) domain///ENST00000263934 // Pfam // IPR001752 // Kinesin motor domain///ENST00000263934 // Pfam // IPR001849 // Pleckstrin homology domain///ENST00000263934 // Pfam // IPR022140 // Kinesin-like KIF1-type///ENST00000263934 // Pfam // IPR022164 // Kinesin-like///ENST00000377081 // Pfam // IPR000253 // Forkhead-associated (FHA) domain…	NM_015074///NM_183416	chr1	10270764	10441661	+	O60333///Q4R9M9///B4DMF3///Q4R9M8///Q4R9M7///A0A087WWA3	42	16658802	Hs.97858
16658864	74.2239	102.022	88.2729	125.659	-0.229465	0.229465	0.0206213	0.530092	PGD	phosphogluconatedehydrogenase	5226	AK290404|AK296889|AK298830|AK300952|AK303898|AK304423|BC000368|U30255	GO:0005975|GO:0006098|GO:0009051|GO:0019322|GO:0019521|GO:0044281|GO:0055114|GO:0005634|GO:0005829|GO:0070062|GO:0005737|GO:0004616|GO:0050661|GO:0016491	main	1	GENSCAN00000002775	ENST00000270776|ENST00000460189|ENST00000465632|ENST00000477958|ENST00000483936|ENST00000487775|ENST00000491493|ENST00000493288|ENST00000496718|ENST00000498356	NM_001304451 // GenMAPP // Pentose_Phosphate_Pathway///NM_001304452 // GenMAPP // Pentose_Phosphate_Pathway///NM_002631 // GenMAPP // Pentose_Phosphate_Pathway///NM_002631 // HumanCyc // GLUCONSUPER-PWY///NM_002631 // HumanCyc // OXIDATIVEPENT-PWY///ENST00000270776 // GenMAPP // Pentose_Phosphate_Pathway///ENST00000460189 // GenMAPP // Pentose_Phosphate_Pathway///ENST00000465632 // GenMAPP // Pen…	16658864	ENST00000270776 // Pfam // IPR006114 // 6-phosphogluconate dehydrogenase, C-terminal///ENST00000270776 // Pfam // IPR006115 // 6-phosphogluconate dehydrogenase, NADP-binding///ENST00000460189 // Pfam // IPR006114 // 6-phosphogluconate dehydrogenase, C-terminal///ENST00000460189 // Pfam // IPR006115 // 6-phosphogluconate dehydrogenase, NADP-binding///ENST00000460189 // Pfam // IPR006115 // 6-phosp…	NM_001304451///NM_001304452///NM_002631	chr1	10458649	10480233	+	P52209///B4E2U0///B4DL86///A9Z1X1///B4DV68///K7EPF6///K7EMN2///K7EJT3///K7ELN9///K7EM49	43	16658864	Hs.464071
16658889	56.7968	62.5577	57.6996	73.824	-0.0696883	0.0696888	-0.0469379	0.308592	APITD1-CORT		100526739///1325///378708	AF013252|AF086433|BC029430|BC119724|AB000263|BC040034|BC119725	GO:0000278|GO:0000712|GO:0006281|GO:0006334|GO:0006974|GO:0007049|GO:0007067|GO:0007264|GO:0031297|GO:0031398|GO:0034080|GO:0036297|GO:0051301|GO:0007193|GO:0007268|GO:0000775|GO:0000776|GO:0000777|GO:0005634|GO:0005654|GO:0005694|GO:0005829|GO:0043240|GO:0071821|GO:0005576|GO:0005615|GO:0003677|GO:0003682|GO:0003690|GO:0005515|GO:0046982|GO:0001664|GO:0005179|GO:0005184	main	1	GENSCAN00000002783	ENST00000309048|ENST00000377049|ENST00000400900|ENST00000462462|ENST00000464507|ENST00000465026|ENST00000470413|ENST00000477755|ENST00000602296|ENST00000602446|ENST00000602486|ENST00000602787		16658889	ENST00000309048 // Pfam // IPR029003 // Kinetochore component CENP-S///ENST00000377049 // Pfam // IPR018142 // Somatostatin/Cortistatin, C-terminal///ENST00000400900 // Pfam // IPR018142 // Somatostatin/Cortistatin, C-terminal///ENST00000400900 // Pfam // IPR029003 // Kinetochore component CENP-S///ENST00000470413 // Pfam // IPR029003 // Kinetochore component CENP-S///ENST00000477755 // Pfam // I…	NM_001243768///NM_001270517///NM_001302///NM_198544///NM_199006///NM_199294///NR_036462///NR_037187	chr1	10490159	10512210	+	Q8N2Z9///O00230///Q8IUV6///A0A087WT10///K7ESB0///R4GMN7	22	16658889	Hs.412311
16658904	9.27751	7.02306	9.17623	5.96966	0.200818	-0.200819	0.184983	-0.43527						main	1		ENST00000424487		16658904			chr1	10516603	10520093	+		19	16658904
16658909	84.1179	98.6338	91.4685	101.056	-0.114835	0.114834	0.00602818	0.149838	PEX14	peroxisomalbiogenesisfactor14	5195	AB017546|AF045186|AK002194|AK293684|AK298136|BC006327|BC017848|BC054017|CR450321|CR542083	GO:0006461|GO:0007031|GO:0016558|GO:0016561|GO:0032091|GO:0034453|GO:0036250|GO:0043433|GO:0044721|GO:0045892|GO:0051260|GO:1901094|GO:0006810|GO:0015031|GO:0016560|GO:0005622|GO:0005634|GO:0005730|GO:0005777|GO:0005778|GO:0016020|GO:0016021|GO:0043231|GO:0043234|GO:0003714|GO:0005102|GO:0005515|GO:0008017|GO:0047485|GO:0048487	main	1	GENSCAN00000002773|GENSCAN00000002776	ENST00000356607|ENST00000472851|ENST00000491661|ENST00000492696		16658909	ENST00000356607 // Pfam // IPR006785 // Peroxisome membrane anchor protein Pex14p, N-terminal///ENST00000491661 // Pfam // IPR006785 // Peroxisome membrane anchor protein Pex14p, N-terminal///OTTHUMT00000005414 // Pfam // IPR006785 // Peroxisome membrane anchor protein Pex14p, N-terminal///OTTHUMT00000005417 // Pfam // IPR006785 // Peroxisome membrane anchor protein Pex14p, N-terminal	NM_004565///XM_005263470///XM_011541577///XM_011541578///XM_011541579///XM_011541580	chr1	10532345	10690815	+	O75381///B7Z4Z4///Q8WVL1///K7EK59	23	16658909	Hs.149983
16658926	87.5015	99.4178	117.52	125.075	-0.0920992	0.0920987	0.333431	0.42332	TARDBP	TARDNAbindingprotein	23435	AK295920|AK299454|BC071657|BC095435|CR533534|EF434181|EF434182|EF434183|HQ628633|HQ628634|HQ628635|HQ628636|HQ628637|U23731	GO:0001933|GO:0006366|GO:0006397|GO:0008380|GO:0010629|GO:0030264|GO:0032024|GO:0034976|GO:0043922|GO:0045944|GO:0051726|GO:0070935|GO:0071765|GO:0006351|GO:0006355|GO:0005634|GO:0005654|GO:0005726|GO:0005737|GO:0016607|GO:0035061|GO:0000166|GO:0001205|GO:0003690|GO:0003700|GO:0003723|GO:0003730|GO:0005515|GO:0042802|GO:0044822|GO:0003676|GO:0003677	main	1	GENSCAN00000014842	ENST00000240185|ENST00000315091|ENST00000439080|ENST00000472476|ENST00000473118|ENST00000473869|ENST00000476201|ENST00000477447|ENST00000480464|ENST00000496840|ENST00000610369|ENST00000611008|ENST00000611963|ENST00000613177|ENST00000613864|ENST00000614494|ENST00000616545|ENST00000617172|ENST00000618606|ENST00000619555|ENST00000620505|ENST00000620632|ENST00000621573|ENST00000621715|ENST00000621790…		16658926	ENST00000240185 // Pfam // IPR000504 // RNA recognition motif domain///ENST00000240185 // Pfam // IPR000504 // RNA recognition motif domain///ENST00000315091 // Pfam // IPR000504 // RNA recognition motif domain///ENST00000315091 // Pfam // IPR000504 // RNA recognition motif domain///ENST00000473118 // Pfam // IPR000504 // RNA recognition motif domain///ENST00000476201 // Pfam // IPR000504 // RNA …	NM_007375///XR_946596///XR_946597	chr1	11072414	11085796	+	Q13148///Q9H256///B4DRW3///A0A024R4E2///B1AKP7///A0A0A0MSV7///K7EJ99///K7EJM5///G3V162///K7EN94///K7EL26///K7ENM9///A0A087WZC9///A0A087WXV3///A0A087WZM1///A0A087X260///A0A087WV68///A0A087WW61///A0A087WVX6///A0A087WX67///A0A087WTG4///A0A087WX29///A0A087WYY0///A0A087WXQ5///A0A0A0N0L6///A0A0A0N0L3///A0A0A0N0M3///A0A0A0N0N3///A0A087WYE7///A0A087WTZ4	20	16658926	Hs.300624
16658947	16.2966	15.413	16.9292	18.3749	0.0402143	-0.0402143	0.095155	0.213378				AK055171		main	1		ENST00000452378		16658947			chr1	11128528	11133154	+		22	16658947
16658950	15.5631	17.5319	19.2785	17.0125	-0.0859275	0.085928	0.222935	0.0425377	LOC105376736		105376736			main	1		ENST00000435388|ENST00000447600		16658950		XR_932786///XR_932788///XR_946955///XR_946956	chr1	11159732	11162157	+		23	16658950
16658954	3.78644	3.2591	4.13415	3.62035	0.108183	-0.108183	0.234933	0.0434726	MTOR-AS1	MTORantisenseRNA1	100873935			main	1		ENST00000420480|ENST00000445982		16658954		NR_046600	chr1	11203955	11209594	+		20	16658954	Hs.679133
16658960	2.31842	3.67565	2.73735	2.81057	-0.332429	0.332429	-0.0927914	-0.0547068						main	1		ENST00000517277		16658960			chr1	11212407	11212509	+		9	16658960
16658962	14.6032	14.9565	14.0068	14.1442	-0.0172434	0.0172434	-0.0774028	-0.0633206	ANGPTL7	angiopoietinlike7	10218	AB593026|AB593027|AY358301|BC001881|BT009802	GO:0006979|GO:0005576	main	1	GENSCAN00000014867	ENST00000376819|ENST00000476934		16658962	ENST00000376819 // Pfam // IPR002181 // Fibrinogen, alpha/beta/gamma chain, C-terminal globular domain///OTTHUMT00000005564 // Pfam // IPR002181 // Fibrinogen, alpha/beta/gamma chain, C-terminal globular domain	NM_021146	chr1	11249398	11256038	+	O43827	26	16658962	Hs.146559
16658971	2.0345	2.60446	3.39293	2.62412	-0.178154	0.178154	0.559702	0.189005						main	3		ENST00000384720		16658971			chr1	11286311	11286417	+		8	16658971
16658973	74.991	83.1371	93.2905	126.196	-0.0743875	0.0743875	0.240624	0.676488	UBIAD1	UbiAprenyltransferasedomaincontaining1	29914	AF117064|BC004468|BT006832	GO:0006744|GO:0009234|GO:0042371|GO:0008152|GO:0005634|GO:0005737|GO:0005783|GO:0005789|GO:0016020|GO:0030173|GO:0031966|GO:0000139|GO:0005739|GO:0005794|GO:0016021|GO:0004659|GO:0005515|GO:0016209|GO:0016740	main	1	GENSCAN00000014838	ENST00000376804|ENST00000376810|ENST00000483738|ENST00000486588		16658973	ENST00000376804 // Pfam // IPR000537 // UbiA prenyltransferase family///ENST00000376810 // Pfam // IPR000537 // UbiA prenyltransferase family///OTTHUMT00000005773 // Pfam // IPR000537 // UbiA prenyltransferase family///OTTHUMT00000005774 // Pfam // IPR000537 // UbiA prenyltransferase family///OTTHUMT00000005775 // Pfam // IPR000537 // UbiA prenyltransferase family///OTTHUMT00000005776 // Pfam // …	NM_013319///XM_006710590///XM_011541304///XR_946616	chr1	11333255	11356106	+	Q9Y5Z9///R4GN21///R4GNE3	29	16658973	Hs.522933
16658982	23.2096	25.8587	25.7859	24.7936	-0.0779634	0.0779638	0.0739002	0.0172839	LOC105376739		105376739			main	1				16658982		XR_932823///XR_946958	chr1	11418037	11424587	+		18	16658982
16658987	12.8202	11.3274	13.9752	15.6846	0.0893002	-0.0893002	0.213741	0.380227	LOC105376740		105376740			main	1				16658987		XR_932829///XR_946959	chr1	11432762	11438744	+		23	16658987
16658991	8.74634	10.259	11.6233	13.3198	-0.115066	0.115067	0.295196	0.491756	PTCHD2	patcheddomaincontaining2	57540	AB593117|AL117235	GO:0007224|GO:0032368|GO:0042632|GO:0007165|GO:0005783|GO:0016021|GO:0031965|GO:0016020|GO:0008158|GO:0003674	main	1	GENSCAN00000014849	ENST00000294484|ENST00000304391|ENST00000423056		16658991	ENST00000294484 // Pfam // IPR003392 // Patched///ENST00000294484 // Pfam // IPR004869 // Membrane transport protein, MMPL domain///OTTHUMT00000005770 // Pfam // IPR003392 // Patched///OTTHUMT00000005770 // Pfam // IPR003392 // Patched///OTTHUMT00000005770 // Pfam // IPR004869 // Membrane transport protein, MMPL domain///OTTHUMT00000005770 // Pfam // IPR004869 // Membrane transport protein, MMPL …	NM_020780///XM_011541828///XM_011541829///XM_011541830///XM_011541831///XM_011541832///XM_011541833///XM_011541834///XM_011541835///XR_946717	chr1	11539223	11597641	+	Q9P2K9///Q9UJD7///F1T0I3	18	16658991	Hs.202355
16659017	18.0176	18.0176	15.9197	16.6071	0	0	-0.178592	-0.117605	LOC101929181		101929181			main	1		ENST00000453135		16659017		NR_104624	chr1	11669588	11673412	+		19	16659017
16659021	70.196	82.1372	65.926	69.9667	-0.113324	0.113324	-0.203864	-0.118045	FBXO44	F-boxprotein44	93611	AK293721|AK294053|AK301418|AK316284|AK316347|AY007380|AY040878|BC007832|AK296025	GO:0019005|GO:0005515	main	1	GENSCAN00000014845	ENST00000251546|ENST00000251547|ENST00000376760|ENST00000376762|ENST00000376768|ENST00000376770|ENST00000425796|ENST00000471895|ENST00000475435		16659021	ENST00000251546 // Pfam // IPR001810 // F-box domain///ENST00000251546 // Pfam // IPR007397 // F-box associated (FBA) domain///ENST00000251547 // Pfam // IPR001810 // F-box domain///ENST00000251547 // Pfam // IPR007397 // F-box associated (FBA) domain///ENST00000376760 // Pfam // IPR001810 // F-box domain///ENST00000376760 // Pfam // IPR007397 // F-box associated (FBA) domain///ENST00000376762 //…	NM_001014765///NM_001304790///NM_001304791///NM_033182///NM_183412///NM_183413///NR_130909///XM_005263535///XM_005263536///XM_005263537///XM_006711043///XM_006711045///XM_011542435///XM_011542436	chr1	11714432	11723384	+	Q9H4M3///B7Z1X4///B7Z1P2///B7Z3K4///B7ZAN2///A0A024R4F9///A0A024R4J6///A0A0A0MSI6///R4GNH4///R4GMZ8	17	16659021	Hs.556006
16659036	24.5006	20.5237	20.5237	22.0357	0.127764	-0.127764	-0.127764	-0.0252137	FBXO6	F-boxprotein6	26270	AF233223|BC020880	GO:0000077|GO:0006281|GO:0006508|GO:0006516|GO:0006986|GO:0016567|GO:0030433|GO:0031146|GO:0006974|GO:0005737|GO:0019005|GO:0044322|GO:0001948|GO:0005515|GO:0030246|GO:0061630|GO:0004842	main	1	GENSCAN00000014845	ENST00000376753|ENST00000449067|ENST00000474239		16659036	ENST00000376753 // Pfam // IPR001810 // F-box domain///ENST00000376753 // Pfam // IPR007397 // F-box associated (FBA) domain///ENST00000449067 // Pfam // IPR001810 // F-box domain///ENST00000449067 // Pfam // IPR007397 // F-box associated (FBA) domain///OTTHUMT00000006332 // Pfam // IPR001810 // F-box domain///OTTHUMT00000006332 // Pfam // IPR007397 // F-box associated (FBA) domain///OTTHUMT00000…	NM_018438///XM_005263448///XM_005263449///XM_005263451///XM_006710571///XM_011541232	chr1	11724150	11734411	+	Q9NRD1///J3KQ72	21	16659036	Hs.464419
16659046	13.1162	20.5196	13.3777	14.7104	-0.322828	0.322828	-0.29435	-0.157341	DRAXIN	dorsalinhibitoryaxonguidanceprotein	374946	AB301919|AK075558|AK092318|AY358750|BC021286|BC111064|AK125437	GO:0007411|GO:0016055|GO:0021516|GO:0021528|GO:0030517|GO:0030900|GO:0043524|GO:0090090|GO:0007275|GO:0005576|GO:0005515	main	1	GENSCAN00000014866	ENST00000294485		16659046	ENST00000294485 // Pfam // IPR029094 // Draxin	NM_198545///XM_011541405///XM_011541406	chr1	11751781	11785914	+	Q8NBI3///B3KRW9	21	16659046	Hs.632364///Hs.733197///Hs.371716
16659054	56.3327	57.0761	48.6066	62.9706	-0.00945711	0.00945711	-0.222277	0.151249	AGTRAP	angiotensinIIreceptor-associatedprotein	57085	AF165187|AF312374|AK290042|BC017328|HM053972	GO:0001666|GO:0008217|GO:0038166|GO:0000139|GO:0005654|GO:0005737|GO:0005789|GO:0005886|GO:0005938|GO:0016021|GO:0030659|GO:0043231|GO:0005783|GO:0005794|GO:0016020|GO:0031410|GO:0004945|GO:0005515	main	1	GENSCAN00000014850	ENST00000314340|ENST00000376627|ENST00000376629|ENST00000376637|ENST00000400895|ENST00000452018|ENST00000471765|ENST00000476309|ENST00000476512|ENST00000491346|ENST00000494437|ENST00000510878|ENST00000513739|ENST00000514733		16659054	ENST00000314340 // Pfam // IPR009436 // Angiotensin II, type I receptor-associated///ENST00000376629 // Pfam // IPR009436 // Angiotensin II, type I receptor-associated///ENST00000510878 // Pfam // IPR009436 // Angiotensin II, type I receptor-associated///OTTHUMT00000006335 // Pfam // IPR009436 // Angiotensin II, type I receptor-associated///OTTHUMT00000006336 // Pfam // IPR009436 // Angiotensin I…	NM_001040194///NM_001040195///NM_001040196///NM_001040197///NM_020350///XM_011541799///XM_011541800///XM_011541801///XM_011541802///XM_011541803	chr1	11796141	11814859	+	Q6RW13///A8K1X7///X6R9H3///D6RB40///D6RBK6	22	16659054	Hs.464438
16659070	24.7973	26.3865	20.5003	26.1209	-0.0448089	0.0448093	-0.319343	0.0302143	C1orf167	chromosome1openreadingframe167	284498	AF398935|BC128091|BC128092		main	1	GENSCAN00000014837	ENST00000312793|ENST00000433342|ENST00000444493|ENST00000449278|ENST00000475041|ENST00000482358|ENST00000484153		16659070		NM_001010881///XM_006711078///XM_011541267///XM_011541268///XM_011541269///XM_011541270///XM_011541271///XM_011541272///XM_011541273///XM_011541274///XM_011541275///XM_011541276///XM_011541277///XM_011541278///XM_011541279///XM_011541280///XM_011541281	chr1	11821844	11849642	+	Q5SNV9///A2VCK6///Q05BY4///Q8NDG0///H7BXQ2///H0Y5F2///H0Y5L4	35	16659070	Hs.585415///Hs.730573
16659102	110.361	101.942	131.522	124.553	0.0572438	-0.0572438	0.31031	0.231771	CLCN6	chloridechannel,voltage-sensitive6	1185	AK289999|AK294764|BC117420|BC117424	GO:0006821|GO:0006884|GO:0007165|GO:0009612|GO:0034220|GO:0055085|GO:1903959|GO:0006810|GO:0006811|GO:0005765|GO:0010008|GO:0016021|GO:0005768|GO:0016020|GO:0005247|GO:0005524|GO:0015297|GO:0000166|GO:0005216	main	1	GENSCAN00000014857	ENST00000312413|ENST00000346436|ENST00000376490|ENST00000376491|ENST00000376492|ENST00000376496|ENST00000376497|ENST00000494028		16659102	ENST00000312413 // Pfam // IPR000644 // CBS domain///ENST00000312413 // Pfam // IPR001807 // Chloride channel, voltage gated///ENST00000346436 // Pfam // IPR000644 // CBS domain///ENST00000346436 // Pfam // IPR001807 // Chloride channel, voltage gated///ENST00000376496 // Pfam // IPR000644 // CBS domain///ENST00000376496 // Pfam // IPR001807 // Chloride channel, voltage gated///OTTHUMT00000006639…	NM_001256959///NM_001286///NR_046428	chr1	11866207	11903201	+	P51797///Q5SNW4	24	16659102	Hs.193043
16659133	17.7918	14.6754	18.0548	20.5363	0.138909	-0.138909	0.160073	0.345874	NPPA-AS1	NPPAantisenseRNA1	100379251	FJ706070|FJ706073|FJ706078|FJ706079		main	1		ENST00000400892|ENST00000446542		16659133		NR_037806	chr1	11900376	11908136	+		20	16659133
16659138	79.9443	95.8936	65.6111	77.3556	-0.131219	0.131219	-0.416275	-0.178708	RNU5E-1	RNA,U5Esmallnuclear1	26829	M77839		main	1		ENST00000362477		16659138		NR_002754///XR_946961///XR_946962///XR_946963///XR_932864///XR_932875///XR_932881	chr1	11968209	11968329	+		16	16659138
16659140	331.965	363.33	319.81	295.3	-0.0651236	0.0651236	-0.118941	-0.233974	PLOD1	procollagen-lysine,2-oxoglutarate5-dioxygenase1	5351	AK124035|AK294688|AK295254|AK299150|AK316285|BC016657|L06419	GO:0001666|GO:0006464|GO:0008544|GO:0017185|GO:0030198|GO:0032870|GO:0046947|GO:0055114|GO:0005789|GO:0030867|GO:0070062|GO:0005783|GO:0016020|GO:0005581|GO:0008198|GO:0008475|GO:0031418|GO:0042277|GO:0042803|GO:0005506|GO:0016491|GO:0016705|GO:0046872|GO:0051213|GO:0016706	main	1	GENSCAN00000014844	ENST00000196061|ENST00000358133|ENST00000429000|ENST00000449038|ENST00000465920|ENST00000470133|ENST00000481933|ENST00000485046|ENST00000491536		16659140	ENST00000196061 // Pfam // IPR005123 // Oxoglutarate/iron-dependent dioxygenase///OTTHUMT00000006865 // Pfam // IPR005123 // Oxoglutarate/iron-dependent dioxygenase	NM_000302///NM_001316320///XM_011541594	chr1	11994262	12035599	+	Q02809///B2R5M9///B4DHT1///B4DGN8///A0A024R4H0///Q5JXB7///Q5JXB8	19	16659140	Hs.75093
16659171	240.712	198.087	241.358	214.79	0.140585	-0.140585	0.144452	-0.0237923	MFN2	mitofusin2	9927	AF036536|AK289828|AK295890|AY028429|BC017061	GO:0000423|GO:0001825|GO:0006626|GO:0006915|GO:0006986|GO:0007006|GO:0007050|GO:0007596|GO:0008053|GO:0016236|GO:0034497|GO:0046580|GO:0048593|GO:0048662|GO:0051646|GO:0006914|GO:0008152|GO:0005739|GO:0005741|GO:0005829|GO:0015630|GO:0016021|GO:0031306|GO:0016020|GO:0003924|GO:0005515|GO:0005525|GO:0031625|GO:0000166|GO:0016787	main	1	GENSCAN00000014853|GENSCAN00000049164	ENST00000235329|ENST00000412236|ENST00000444836|ENST00000484391|ENST00000490079|ENST00000497302		16659171	ENST00000235329 // Pfam // IPR006884 // Fzo/mitofusin HR2 domain///ENST00000444836 // Pfam // IPR006884 // Fzo/mitofusin HR2 domain///OTTHUMT00000006859 // Pfam // IPR006884 // Fzo/mitofusin HR2 domain	NM_001127660///NM_014874///XM_005263543///XM_005263545///XM_005263547///XM_005263548	chr1	12040238	12073572	+	O95140///B3KM52///A6NLD2///B7Z3H8///B3KMR3///Q5JXC5	23	16659171	Hs.376681
16659200	55.5617	57.4249	66.9945	69.5644	-0.0237927	0.0237927	0.246161	0.300466	MIIP	migrationandinvasioninhibitoryprotein	60672	AK095928|BC008068|FJ618905	GO:0010972|GO:0030336|GO:0005515	main	1	GENSCAN00000049162	ENST00000235332|ENST00000460823|ENST00000466860|ENST00000478299|ENST00000478749|ENST00000492256|ENST00000498685		16659200		NM_021933///XM_005263487///XM_011541895///XM_011541896	chr1	12079299	12092106	+	Q5JXC2	24	16659200	Hs.8595
16659217	25.8637	24.7377	22.5631	26.1632	0.0321074	-0.0321074	-0.164855	0.0487175	TNFRSF8	tumornecrosisfactorreceptorsuperfamily,member8	943	BC063482|BC073839|BC136400|D86042|M83554	GO:0006954|GO:0006955|GO:0007165|GO:0007275|GO:0008285|GO:0032496|GO:0033209|GO:0042535|GO:0043065|GO:0045556|GO:0071260|GO:0097190|GO:0005737|GO:0005887|GO:0070062|GO:0005886|GO:0016020|GO:0016021|GO:0004888|GO:0005031|GO:0005515	main	1	GENSCAN00000049162	ENST00000263932|ENST00000413146|ENST00000417814|ENST00000479933|ENST00000514649		16659217	ENST00000263932 // Pfam // IPR001368 // TNFR/NGFR cysteine-rich region///ENST00000263932 // Pfam // IPR001368 // TNFR/NGFR cysteine-rich region///ENST00000263932 // Pfam // IPR001368 // TNFR/NGFR cysteine-rich region///ENST00000417814 // Pfam // IPR001368 // TNFR/NGFR cysteine-rich region///OTTHUMT00000005130 // Pfam // IPR001368 // TNFR/NGFR cysteine-rich region///OTTHUMT00000005130 // Pfam // I…	NM_001243///NM_001281430///XM_011542441///XM_011542442///XM_011542443///XM_011542444	chr1	12123434	12204264	+	P28908///A5D8T4///Q6GMU3///D6RAG8	27	16659217	Hs.1314
16659238	130.903	144.792	179.496	156.131	-0.0727425	0.072742	0.382709	0.181512	TNFRSF1B|MIR4632	tumornecrosisfactorreceptorsuperfamily,member1B|microRNA4632	7133///100616438	AY148473|BC052977|BT019927|EU826615|M32315|M55994	GO:0006954|GO:0006955|GO:0007275|GO:0007568|GO:0008630|GO:0033209|GO:0042127|GO:0042981|GO:0043410|GO:0050728|GO:0050779|GO:0051044|GO:0071222|GO:0071363|GO:0097190|GO:0097191|GO:0006915|GO:0007166|GO:0032496|GO:0005576|GO:0005634|GO:0005886|GO:0005887|GO:0043025|GO:0043196|GO:0045121|GO:0048471|GO:0016020|GO:0016021|GO:0030424|GO:0005031|GO:0005515|GO:0031625	main	1	GENSCAN00000049173	ENST00000376259|ENST00000489921|ENST00000492361|ENST00000536782|ENST00000584158	NM_001066 // GenMAPP // Apoptosis///NM_001066 // GenMAPP // Apoptosis_GenMAPP///NM_001066 // GenMAPP // Apoptosis_KEGG///NM_001066 // GenMAPP // Inflammatory_Response_Pathway///XM_011542060 // GenMAPP // Apoptosis///XM_011542060 // GenMAPP // Apoptosis_GenMAPP///XM_011542060 // GenMAPP // Apoptosis_KEGG///XM_011542060 // GenMAPP // Inflammatory_Response_Pathway///XM_011542061 // GenMAPP // Apopto…	16659238	ENST00000376259 // Pfam // IPR001368 // TNFR/NGFR cysteine-rich region///ENST00000376259 // Pfam // IPR001368 // TNFR/NGFR cysteine-rich region///ENST00000536782 // Pfam // IPR001368 // TNFR/NGFR cysteine-rich region///ENST00000536782 // Pfam // IPR001368 // TNFR/NGFR cysteine-rich region///OTTHUMT00000005133 // Pfam // IPR001368 // TNFR/NGFR cysteine-rich region///OTTHUMT00000005133 // Pfam // I…	NM_001066///NR_039775///XM_011542060///XM_011542061///XM_011542062///XM_011542063	chr1	12227060	12269285	+	P20333///B5A977///Q8IVS6	24	16659238	Hs.256278
16659251	61.4542	57.9588	52.8851	51.55	0.0422406	-0.0422406	-0.174409	-0.211297	VPS13D	vacuolarproteinsorting13homologD(S.cerevisiae)	55187	AK001481|AK026719|AK125118|AK295882|AK304850|AK022477|AK025257|AK129744|AL833320	GO:0006623|GO:0045053|GO:0005622|GO:0005623|GO:0019898|GO:0070062|GO:0005515	main	1	GENSCAN00000049180	ENST00000011700|ENST00000460333|ENST00000466732|ENST00000469054|ENST00000473099|ENST00000476045|ENST00000476169|ENST00000481484|ENST00000487188|ENST00000489961|ENST00000543710|ENST00000543766|ENST00000613099|ENST00000620676		16659251	ENST00000011700 // Pfam // IPR009543 // Vacuolar protein sorting-associated protein 13, SHR-binding domain///ENST00000011700 // Pfam // IPR015940 // Ubiquitin-associated domain///ENST00000613099 // Pfam // IPR009543 // Vacuolar protein sorting-associated protein 13, SHR-binding domain///ENST00000613099 // Pfam // IPR015940 // Ubiquitin-associated domain///ENST00000613099 // Pfam // IPR026854 // V…	NM_015378///NM_018156	chr1	12290113	12572099	+	Q5THJ4///B7Z9D3///B4DJ16///H3BLS7///R4GMW1///F5GX56	70	16659251	Hs.439381///Hs.667531
16659338	146.186	73.0055	95.053	61.9303	0.500863	-0.500863	-0.120135	-0.738223	SNORA59B|SNORA59A	smallnucleolarRNA,H/ACAbox59B|smallnucleolarRNA,H/ACAbox59A	677882///677885	DQ786227		main	3		ENST00000458926|ENST00000459326|ENST00000578183		16659338		NR_003022///NR_003025	chr1	12567300	12567451	+		25	16659338	Hs.658450///Hs.721005
16659340	38.4267	38.4267	38.4267	43.1716	0	0	0	0.167973	LOC105376744		105376744			main	1		ENST00000416696		16659340		XR_932908///XR_932916///XR_946965///XR_946966	chr1	12587486	12588702	+		19	16659340
16659343	8.29002	6.64298	6.14513	6.78592	0.159773	-0.159773	-0.272158	-0.129058	AADACL4	arylacetamidedeacetylase-like4	343066		GO:0008152|GO:0016021|GO:0016020|GO:0052689|GO:0016787	main	1	GENSCAN00000049169	ENST00000376221		16659343	ENST00000376221 // Pfam // IPR013094 // Alpha/beta hydrolase fold-3///ENST00000376221 // Pfam // IPR013094 // Alpha/beta hydrolase fold-3///OTTHUMT00000005328 // Pfam // IPR013094 // Alpha/beta hydrolase fold-3///OTTHUMT00000005328 // Pfam // IPR013094 // Alpha/beta hydrolase fold-3	NM_001013630///XM_011541357///XM_011541358///XM_011541359///XM_011541360	chr1	12704566	12727097	+	Q5VUY2	20	16659343	Hs.209954
16659349	15.517	16.1251	15.3515	15.3327	-0.0277307	0.0277309	-0.0431943	-0.0449657	AADACL3	arylacetamidedeacetylase-like3	126767		GO:0008152|GO:0016787	main	1	GENSCAN00000049170	ENST00000359318|ENST00000620146		16659349	ENST00000359318 // Pfam // IPR013094 // Alpha/beta hydrolase fold-3///ENST00000359318 // Pfam // IPR013094 // Alpha/beta hydrolase fold-3///OTTHUMT00000005324 // Pfam // IPR013094 // Alpha/beta hydrolase fold-3///OTTHUMT00000005324 // Pfam // IPR013094 // Alpha/beta hydrolase fold-3	NM_001103170///NR_111984	chr1	12776118	12788726	+	Q5VUY0	20	16659349	Hs.464705
16659355	15.0822	15.434	20.9497	19.1517	-0.0166318	0.0166321	0.457447	0.327992						main	3				16659355			chr1	12799693	12799796	+		8	16659355
16659357	5.47538	5.49696	6.01144	5.5125	-0.0028367	0.00283694	0.131914	0.00690961	C1orf158	chromosome1openreadingframe158	93190	AK026705|AK298760|BC029894|BX647383		main	1	GENSCAN00000049175	ENST00000376210|ENST00000474179|ENST00000614859		16659357		NM_152290///XM_011542434	chr1	12806163	12823847	+	Q8N1D5///B4DQE0///Q5VUY5	24	16659357	Hs.98095
16659366	6.8964	8.39533	7.73482	6.92875	-0.141872	0.141872	0.0236535	-0.135119	PRAMEF12	PRAMEfamilymember12	390999		GO:0008284|GO:0043066|GO:0045596|GO:0045892|GO:0048387|GO:0042974	main	1	GENSCAN00000049175	ENST00000357726		16659366		NM_001080830///XM_011541450	chr1	12834984	12838049	+	O95522	10	16659366	Hs.156406
16659371	2.33323	2.99903	2.13091	3.06346	-0.181084	0.181084	-0.311945	0.211751	PRAMEF1|PRAMEF28|PRAMEF13	PRAMEfamilymember1|PRAMEfamilymember28|PRAMEfamilymember13	65121///102724742///400736	BC040902	GO:0008284|GO:0043066|GO:0045596|GO:0045892|GO:0048387|GO:0042974	main	1		ENST00000400814		16659371		NM_001294139///XM_006711081///XM_006724954///XM_011541458	chr1	12851546	12856777	+	O95521///Q8IW67///B3KWQ4///B7ZM17	8	16659371	Hs.454859///Hs.531192
16659380	6.59954	7.47394	7.19192	5.6283	-0.0897517	0.0897517	0.03426	-0.31942	PRAMEF2	PRAMEfamilymember2	65122	BC075008|BC075009	GO:0008284|GO:0043066|GO:0045596|GO:0045892|GO:0048387|GO:0042974	main	1	GENSCAN00000049166|GENSCAN00000050668	ENST00000240189|ENST00000632257		16659380		NM_023014///XM_011542004	chr1	12916941	12921764	+	O60811	9	16659380	Hs.104991
16659387	16.0373	24.7451	20.0578	20.0578	-0.312857	0.312857	0.00988007	0.00988007	PRAMEF8|PRAMEF7	PRAMEfamilymember8|PRAMEfamilymember7	391002///441871	BC140755|BC144565	GO:0008284|GO:0043066|GO:0045596|GO:0045892|GO:0048387|GO:0042974	main	3	GENSCAN00000020388|GENSCAN00000021085|GENSCAN00000050661|GENSCAN00000049179|GENSCAN00000050672	ENST00000355096|ENST00000357367|ENST00000611408|ENST00000614831|ENST00000616484|ENST00000616979|ENST00000621519|ENST00000631760|ENST00000632222|ENST00000632952|ENST00000330881|ENST00000633146		16659387		NM_001012276///NM_001012277	chr1	12976450	12980569	+	Q5VWM4///B7ZMI5///A0A087X1I7///Q5VXH5	25	16659387	Hs.631872///Hs.553832
16659393	3.94421	4.48834	4.36776	4.01111	-0.0932237	0.0932238	0.0539348	-0.0689583						main	3		ENST00000384703|ENST00000384780|ENST00000516430|ENST00000631612|ENST00000632886		16659393			chr1	12982374	12982480	+		25	16659393
16659395	34.8725	32.8883	36.4046	46.6423	0.0422564	-0.0422568	0.104287	0.461806	PRAMEF18|PRAMEF22	PRAMEfamilymember18|PRAMEfamilymember22	391003///653606		GO:0008284|GO:0043066|GO:0045596|GO:0045892|GO:0048387|GO:0042974	main	3	GENSCAN00000050656|GENSCAN00000050662	ENST00000624297|ENST00000632307|ENST00000631823		16659395		NM_001099850///NM_001100631	chr1	13035543	13038381	+	A3QJZ6///A0A096LP99///A0A0J9YY22	9	16659395	Hs.712521///Hs.712522///Hs.700537
16659399	19.2243	22.3502	22.1774	24.8274	-0.108678	0.108678	0.0974774	0.260322				BC101342|BC101344|BC130274|BC130276|BC144426|AK124292|BC101343|BC137391|BC171794		main	3	GENSCAN00000020383|GENSCAN00000020389|GENSCAN00000021086|GENSCAN00000021089|GENSCAN00000050653|GENSCAN00000050663|GENSCAN00000020387|GENSCAN00000020393|GENSCAN00000021066|GENSCAN00000021067|GENSCAN00000021075|GENSCAN00000021078|GENSCAN00000049160|GENSCAN00000049163|GENSCAN00000049167|GENSCAN00000050650|GENSCAN00000050658|GENSCAN00000050659|GENSCAN00000050660|GENSCAN00000050666|GENSCAN00000050673	ENST00000616664|ENST00000613059|ENST00000614839|ENST00000615797|ENST00000615936|ENST00000618988|ENST00000619661|ENST00000632559|ENST00000633532|ENST00000634012|ENST00000634064|ENST00000235349|ENST00000376152|ENST00000376189|ENST00000415464|ENST00000415919|ENST00000436041|ENST00000613225|ENST00000613530|ENST00000618079|ENST00000619922|ENST00000621481|ENST00000622351|ENST00000622421|ENST00000632549…		16659399		NM_001306072///NM_001310134///NM_001009611///NM_001010889///NM_001010890///NM_001013407///NM_001098376///NM_001146344///NM_001300891///XM_011541479///XM_006726332	chr1	13140450	13145000	+		28	16659399
16659404	32.0333	30.5582	25.4328	22.9052	0.0340052	-0.0340052	-0.298874	-0.449888						main	3				16659404			chr1	13146777	13147256	+		10	16659404
16659407	11.6805	13.184	13.0725	11.6805	-0.087347	0.087347	0.075088	-0.087347	PRAMEF5	PRAMEfamilymember5	343068	BC130274|BC130276|BC101342|BC101344|BC144426|AK124292|BC101343|BC137391|BC171794	GO:0008284|GO:0043066|GO:0045596|GO:0045892|GO:0048387|GO:0042974	main	3	GENSCAN00000020387|GENSCAN00000021078|GENSCAN00000050666|GENSCAN00000020389|GENSCAN00000021086|GENSCAN00000021089|GENSCAN00000050653|GENSCAN00000050663|GENSCAN00000049160|GENSCAN00000050660|GENSCAN00000020393|GENSCAN00000021066|GENSCAN00000021067|GENSCAN00000021075|GENSCAN00000049163|GENSCAN00000049167|GENSCAN00000050650|GENSCAN00000050658|GENSCAN00000050659|GENSCAN00000050673	ENST00000618079|ENST00000621481|ENST00000622421|ENST00000633074|ENST00000376189|ENST00000415464|ENST00000376152|ENST00000415919|ENST00000613059|ENST00000613225|ENST00000615797|ENST00000618988|ENST00000619922|ENST00000633392|ENST00000633532|ENST00000634064|ENST00000235349|ENST00000436041|ENST00000613530|ENST00000614839|ENST00000615936|ENST00000619661|ENST00000622351|ENST00000632549|ENST00000632559…		16659407		NM_001013407///NM_001010889///NM_001098376///NM_001146344///NM_001009611///NM_001010890///NM_001300891///NM_001306072///NM_001310134///XM_011541479///XM_006726332	chr1	13359819	13369057	+	Q5TYX0///Q5VXH4///A0A0G2JM45	25	16659407	Hs.567864
16659413	10.0114	13.4997	14.3018	9.20732	-0.215636	0.215636	0.298912	-0.336432	PRAMEF15|PRAMEF9|PRAMEF27	PRAMEfamilymember15|PRAMEfamilymember9|PRAMEfamilymember27	653619///343070///101929983	AK124292|BC101343|BC137391|BC171794|BC101344|BC130274|BC130276|BC144426|BC101342	GO:0008284|GO:0043066|GO:0045596|GO:0045892|GO:0048387|GO:0042974	main	3	GENSCAN00000021067|GENSCAN00000020387|GENSCAN00000020389|GENSCAN00000020393|GENSCAN00000021066|GENSCAN00000021075|GENSCAN00000021078|GENSCAN00000021086|GENSCAN00000021089|GENSCAN00000049160|GENSCAN00000049163|GENSCAN00000049167|GENSCAN00000050650|GENSCAN00000050653|GENSCAN00000050658|GENSCAN00000050659|GENSCAN00000050660|GENSCAN00000050663|GENSCAN00000050666|GENSCAN00000050673	ENST00000376152|ENST00000613530|ENST00000622351|ENST00000632181|ENST00000633191|ENST00000633818|ENST00000235349|ENST00000415919|ENST00000436041|ENST00000613059|ENST00000613225|ENST00000614839|ENST00000615797|ENST00000615936|ENST00000618988|ENST00000619661|ENST00000619922|ENST00000621481|ENST00000632549|ENST00000632559|ENST00000632563|ENST00000633392|ENST00000633532|ENST00000634012|ENST00000634064…		16659413		NM_001098376///NM_001009611///NM_001013407///NM_001146344///NM_001306072///NM_001310134///NM_001010889///NM_001010890///NM_001300891///XM_011541479///XM_006726332	chr1	13421176	13428191	+	O60813///O60810///Q5VWM5///B7ZMC2///B7ZW04///A0A087X198///A3QJZ7	25	16659413	Hs.631873///Hs.551617
16659419	11.1688	8.09988	10.2595	10.6075	0.231754	-0.231754	0.109234	0.157356						main	3		ENST00000432559|ENST00000437631|ENST00000634066|ENST00000438401|ENST00000632454		16659419		XR_932934///XR_946967	chr1	13429634	13430107	+		26	16659419
16659422	44.1191	34.6129	31.8625	44.0222	0.175045	-0.175045	-0.294495	0.171874	PRAMEF16	PRAMEfamilymember16	654348		GO:0008284|GO:0043066|GO:0045596|GO:0045892|GO:0048387|GO:0042974	main	3				16659422		NM_001045480	chr1	13495254	13498260	+	O60809///Q5VTA0///Q5VWM1	9	16659422
16659428	10.909	6.17017	7.72406	9.69111	0.411068	-0.411068	-0.0870202	0.240283						main	3	GENSCAN00000021092	ENST00000316412|ENST00000602960		16659428		NM_001099852///XM_011541954	chr1	13516066	13526943	+		25	16659428
16659434	10.0114	13.4997	14.3018	9.20732	-0.215636	0.215636	0.298912	-0.336432	PRAMEF15|PRAMEF9|PRAMEF25|PRAMEF27	PRAMEfamilymember15|PRAMEfamilymember9|PRAMEfamilymember25|PRAMEfamilymember27	653619///343070///441873///101929983	AK124292|BC101343|BC137391|BC171794|BC101344|BC130274|BC130276|BC144426|BC101342	GO:0008284|GO:0043066|GO:0045596|GO:0045892|GO:0048387|GO:0042974	main	3	GENSCAN00000021067|GENSCAN00000020387|GENSCAN00000020389|GENSCAN00000020393|GENSCAN00000021066|GENSCAN00000021075|GENSCAN00000021078|GENSCAN00000021086|GENSCAN00000021089|GENSCAN00000049160|GENSCAN00000049163|GENSCAN00000049167|GENSCAN00000050650|GENSCAN00000050653|GENSCAN00000050658|GENSCAN00000050659|GENSCAN00000050660|GENSCAN00000050663|GENSCAN00000050666|GENSCAN00000050673	ENST00000376152|ENST00000613530|ENST00000615797|ENST00000618988|ENST00000622351|ENST00000634064|ENST00000632181|ENST00000633191|ENST00000633818|ENST00000235349|ENST00000415919|ENST00000436041|ENST00000613059|ENST00000613225|ENST00000614839|ENST00000615936|ENST00000619661|ENST00000619922|ENST00000621481|ENST00000632549|ENST00000632559|ENST00000632563|ENST00000633392|ENST00000633532|ENST00000634012…		16659434		NM_001098376///NM_001009611///NM_001013407///NM_001146344///NM_001306072///NM_001310134///NM_001010889///NM_001010890///NM_001300891///XM_011541479///XM_006726332	chr1	13641973	13648988	+	O60813///O60810///Q5VWM5///B7ZMC2///B7ZW04///A0A087X198///A0A087WUW3///A3QJZ7	25	16659434	Hs.631873///Hs.551617
16659440	11.1201	8.07335	10.1218	10.5727	0.230964	-0.230964	0.0952697	0.158146						main	3		ENST00000432559|ENST00000437631|ENST00000634066|ENST00000438401|ENST00000632454		16659440		XR_932934///XR_946967	chr1	13650431	13650910	+		26	16659440
16659443	13.6493	15.2737	17.9682	11.4708	-0.0811098	0.0811098	0.315509	-0.331975	PRAMEF17	PRAMEfamilymember17	391004	BC144662|BC146858	GO:0008284|GO:0043066|GO:0045596|GO:0045892|GO:0048387|GO:0042974	main	3	GENSCAN00000021092	ENST00000376098		16659443		NM_001099851///NM_001045480	chr1	13716088	13719064	+	O60809///Q5VTA0	25	16659443	Hs.684629
16659449	11.1396	6.90224	9.23816	9.39967	0.345279	-0.345279	0.0752609	0.100266	PRAMEF20	PRAMEfamilymember20	645425		GO:0008284|GO:0043066|GO:0045596|GO:0045892|GO:0048387|GO:0042974	main	3	GENSCAN00000021092	ENST00000316412|ENST00000602960		16659449		NM_001099852///XM_011541954	chr1	13736907	13747803	+	Q5VT98	25	16659449	Hs.700561
16659455	9.78562	9.43729	9.8708	11.2703	0.0261452	-0.0261452	0.03865	0.22994						main	1		ENST00000563570		16659455			chr1	13839715	13842765	+		21	16659455
16659459	11.9742	9.65482	13.1801	11.9742	0.155305	-0.155304	0.293735	0.155305	PDPN	podoplanin	10630	AB127958|AF030428|AF390106|AY194238|BC014668|BC022812|AF030427	GO:0000902|GO:0001946|GO:0006693|GO:0006833|GO:0006865|GO:0007165|GO:0008283|GO:0008360|GO:0015884|GO:0016337|GO:0030324|GO:0048286|GO:0048870|GO:0051272|GO:2000045|GO:0007275|GO:0001726|GO:0005886|GO:0005887|GO:0009897|GO:0030027|GO:0030175|GO:0031258|GO:0031527|GO:0031528|GO:0032587|GO:0016020|GO:0016021|GO:0042995|GO:0005372|GO:0008517|GO:0015171|GO:0015250	main	1	GENSCAN00000021064	ENST00000294489|ENST00000376057|ENST00000376061|ENST00000475043|ENST00000487038|ENST00000488631|ENST00000506205|ENST00000509009|ENST00000510906|ENST00000513143|ENST00000617617|ENST00000621990		16659459	ENST00000294489 // Pfam // IPR008783 // Podoplanin///ENST00000376057 // Pfam // IPR008783 // Podoplanin///ENST00000376061 // Pfam // IPR008783 // Podoplanin///ENST00000475043 // Pfam // IPR008783 // Podoplanin///ENST00000487038 // Pfam // IPR008783 // Podoplanin///ENST00000509009 // Pfam // IPR008783 // Podoplanin///ENST00000510906 // Pfam // IPR008783 // Podoplanin///ENST00000513143 // Pfam // I…	NM_001006624///NM_001006625///NM_006474///NM_198389///XM_006710295	chr1	13909960	13944452	+	Q86YL7///D6RH07///H0Y8Q3///E7ETC6///H0YA72	25	16659459	Hs.468675
16659475	15.5672	13.5139	11.4048	14.4802	0.102032	-0.102032	-0.346831	-0.00239968	LOC105378612		105378612			main	1				16659475		XR_946968	chr1	13997965	14001403	+		23	16659475
16659478	52.8214	44.7353	48.017	57.3138	0.119855	-0.119855	-0.0177226	0.237615	PRDM2	PRdomaincontaining2,withZNFdomain	7799	AK123605|BC140012|D45132|U17838|U23736	GO:0006351|GO:0006355|GO:0008340|GO:0032355|GO:0034968|GO:0032259|GO:0005634|GO:0005794|GO:0003677|GO:0003700|GO:0008270|GO:0018024|GO:0003676|GO:0008168|GO:0016740|GO:0046872|GO:0005515	main	1	GENSCAN00000021074	ENST00000235372|ENST00000311066|ENST00000343137|ENST00000376048|ENST00000407521|ENST00000413440|ENST00000484063|ENST00000487453|ENST00000491134|ENST00000491815|ENST00000502724|ENST00000502727|ENST00000503842|ENST00000505823		16659478	ENST00000235372 // Pfam // IPR001214 // SET domain///ENST00000235372 // Pfam // IPR007087 // Zinc finger, C2H2///ENST00000311066 // Pfam // IPR001214 // SET domain///ENST00000311066 // Pfam // IPR007087 // Zinc finger, C2H2///ENST00000343137 // Pfam // IPR007087 // Zinc finger, C2H2///ENST00000376048 // Pfam // IPR001214 // SET domain///ENST00000413440 // Pfam // IPR007087 // Zinc finger, C2H2///…	NM_001007257///NM_001135610///NM_012231///NM_015866///XM_005245998///XM_011542092///XM_011542093	chr1	14026693	14151574	+	Q13029///Q59H82///B4DU02///B4DEP3///D6RJM6///D6RAA0///S4R3F7///H0Y9J3///D6RED5	30	16659478	Hs.371823
16659501	11.1216	7.93766	7.67666	9.817	0.243292	-0.243292	-0.291527	0.0632751	KAZN	kazrin,periplakininteractingprotein	23254		GO:0031424|GO:0001533|GO:0005634|GO:0005737|GO:0005856|GO:0030057|GO:0030054|GO:0005515	main	1	GENSCAN00000016134|GENSCAN00000021074			16659501		XM_005245795///XM_011541074///XM_011541078///XM_011541079///XM_011541080	chr1	14219052	14507087	+	Q674X7///B4DEV2///B7ZL87	22	16659501	Hs.368823
16659505	2.92723	2.90755	2.92723	3.45996	0.00486529	-0.00486517	0.00486529	0.246085						main	1				16659505			chr1	14531974	14532868	+		15	16659505
16659508	11.4261	17.8147	15.9051	10.1769	-0.320369	0.320369	0.156788	-0.487411	KAZN	kazrin,periplakininteractingprotein	23254	AK293806|AY505119|AY505120|AY505121|AY505122|BC035501|BC101637|BC113621|BC143641|AB028949|AK095631|AK125794|BX648256	GO:0031424|GO:0001533|GO:0005634|GO:0005737|GO:0005856|GO:0030057|GO:0030054|GO:0005515	main	1	GENSCAN00000016133|GENSCAN00000016136|GENSCAN00000045950|GENSCAN00000045957	ENST00000361144|ENST00000376028|ENST00000376030|ENST00000400797|ENST00000400798|ENST00000491547|ENST00000503743		16659508	ENST00000376030 // Pfam // IPR001660 // Sterile alpha motif domain///ENST00000376030 // Pfam // IPR001660 // Sterile alpha motif domain///ENST00000376030 // Pfam // IPR001660 // Sterile alpha motif domain	NM_001017999///NM_001018000///NM_001018001///NM_015209///NM_201628///XM_005245795///XM_011541074///XM_011541075///XM_011541076///XM_011541077///XM_011541078///XM_011541079///XM_011541080///XM_011541081///XM_011541082	chr1	14925200	15444544	+	Q674X7///B4DEV2///B7ZL87///B0QYQ6	21	16659508	Hs.368823///Hs.531424
16659537	65.9754	52.1928	54.2033	56.7371	0.169037	-0.169037	-0.114508	-0.0485964	TMEM51	transmembraneprotein51	55092	AK292184|BC000202|BC000593|BC005177|AK129922	GO:0008150|GO:0016021|GO:0005575|GO:0016020|GO:0005515|GO:0003674	main	1	GENSCAN00000045951	ENST00000376008|ENST00000376014|ENST00000400796|ENST00000428417|ENST00000434578|ENST00000451326		16659537	ENST00000376008 // Pfam // IPR029265 // Transmembrane protein 51///ENST00000376014 // Pfam // IPR029265 // Transmembrane protein 51///ENST00000400796 // Pfam // IPR029265 // Transmembrane protein 51///ENST00000428417 // Pfam // IPR029265 // Transmembrane protein 51///ENST00000434578 // Pfam // IPR029265 // Transmembrane protein 51///ENST00000451326 // Pfam // IPR029265 // Transmembrane protein 51	NM_001136216///NM_001136217///NM_001136218///NM_018022///XM_005245919///XM_011541676	chr1	15479028	15546974	+	Q9NW97///Q9BSA0///A0A024QZ97///B1AP03	20	16659537	Hs.465305
16659545	15.2016	17.1559	16.2094	15.2247	-0.0872424	0.0872426	0.00536823	-0.0850492	FHAD1	forkhead-associated(FHA)phosphopeptidebindingdomain1	114827	AB067524|AK057963|AK093300|AK096961|AK296920|AL833342|BC027293|BX641070	GO:0005634|GO:0005515	main	1	GENSCAN00000045944	ENST00000314668|ENST00000358897|ENST00000375995|ENST00000375996|ENST00000375997|ENST00000375998|ENST00000433640|ENST00000444385|ENST00000459961|ENST00000462113|ENST00000471347|ENST00000472086|ENST00000472131|ENST00000472449|ENST00000477846|ENST00000481324|ENST00000483120|ENST00000483694|ENST00000495195|ENST00000524761|ENST00000529606|ENST00000532408		16659545	ENST00000358897 // Pfam // IPR000253 // Forkhead-associated (FHA) domain///ENST00000375998 // Pfam // IPR000253 // Forkhead-associated (FHA) domain///OTTHUMT00000393400 // Pfam // IPR000253 // Forkhead-associated (FHA) domain	NM_052929///XM_011540575///XM_011540576///XM_011540577///XM_011540578///XM_011540579///XM_011540580///XM_011540581///XM_011540582///XM_011540583///XM_011540584///XM_011540585///XM_011540586///XM_011540587///XM_011540588///XM_011540589///XM_011540590///XM_011540591///XM_011540592///XM_011540593///XM_011540594///XM_011540595///XM_011540596///XM_011540597///XM_011540598///XR_946534///XR_946535///XR_…	chr1	15573768	15726858	+	B1AJZ9///B4DLB2///Q5JYW6///Q5JYW1///H0Y3C6///H0Y605///H0Y5P0///H0YCR1///H0YEU3///H0YE38///Q96PV1	41	16659545	Hs.659997
16659605	292.178	342.896	281.835	271.57	-0.115462	0.115461	-0.167459	-0.220989	EFHD2	EF-handdomainfamilymemberD2	79180	BC007233|BC014923|BC023611|BC068473	GO:0045121|GO:0016020|GO:0005509|GO:0046872|GO:0005515	main	1	GENSCAN00000045944	ENST00000375980|ENST00000445566		16659605	ENST00000375980 // Pfam // IPR011992 // EF-hand domain pair///ENST00000445566 // Pfam // IPR011992 // EF-hand domain pair	NM_024329///XM_005246000///XM_011542114	chr1	15736391	15757210	+	Q96C19///A0A024QZ77///H0Y4Y4	17	16659605	Hs.465374
16659612	31.8398	26.0084	41.6238	33.8323	0.145927	-0.145927	0.532503	0.233495	CTRC	chymotrypsinC(caldecrin)	11330	AK289447|BC015118|S82198	GO:0006508|GO:0006766|GO:0006767|GO:0009235|GO:0044281|GO:0005576|GO:0004252|GO:0005515|GO:0008233|GO:0008236|GO:0016787	main	1	GENSCAN00000045945	ENST00000375943|ENST00000375949|ENST00000476813|ENST00000483406		16659612	ENST00000375949 // Pfam // IPR001254 // Serine proteases, trypsin domain///OTTHUMT00000006435 // Pfam // IPR001254 // Serine proteases, trypsin domain	NM_007272///XM_011540550	chr1	15764935	15775737	+	Q99895///Q68DR9	13	16659612	Hs.631869
16659623	47.8833	45.2048	43.6245	44.7701	0.0415239	-0.0415244	-0.0928607	-0.0554638	CELA2A|CELA2B	chymotrypsin-likeelastasefamily,member2A|chymotrypsin-likeelastasefamily,member2B	63036///51032	BC007031|BC069331|BC069432|D00236|M16631|M16652|CR450291	GO:0006508|GO:0005615|GO:0036457|GO:0005576|GO:0004252|GO:0017171|GO:0008233|GO:0008236|GO:0016787|GO:0005515	main	1	GENSCAN00000045945	ENST00000359621|ENST00000459653|ENST00000494280|ENST00000497590		16659623	ENST00000359621 // Pfam // IPR001254 // Serine proteases, trypsin domain///OTTHUMT00000006445 // Pfam // IPR001254 // Serine proteases, trypsin domain	NM_033440	chr1	15783223	15798934	+	P08217///Q6ISU5///Q6ICV2///Q6ISN8///P08218///Q6ISP9	12	16659623	Hs.631866///Hs.631871
16659637	2.59632	6.71552	6.56939	3.13294	-0.685514	0.685515	0.653774	-0.414466	CELA2B	chymotrypsin-likeelastasefamily,member2B	51032	BC069412|BC069455|BC113540|BC113542|BC171735|M16653	GO:0006508|GO:0005576|GO:0005615|GO:0004252|GO:0008233|GO:0008236|GO:0016787|GO:0005515	main	1	GENSCAN00000045952	ENST00000375910|ENST00000422901|ENST00000488764|ENST00000494280		16659637	ENST00000375910 // Pfam // IPR001254 // Serine proteases, trypsin domain///ENST00000422901 // Pfam // IPR001254 // Serine proteases, trypsin domain///OTTHUMT00000006448 // Pfam // IPR001254 // Serine proteases, trypsin domain///OTTHUMT00000006449 // Pfam // IPR001254 // Serine proteases, trypsin domain	NM_015849	chr1	15802596	15817895	+	P08218///Q6ISP9///Q5JRU4	9	16659637	Hs.631871
16659650	56.2732	58.3056	54.0388	52.9543	-0.0255938	0.0255938	-0.0840459	-0.113293	DNAJC16	DnaJ(Hsp40)homolog,subfamilyC,member16	23341	AK091848|AK292479|BC047363|BX648982	GO:0045454|GO:0005623|GO:0016021|GO:0016020	main	1	GENSCAN00000045942	ENST00000375838|ENST00000375847|ENST00000375849|ENST00000472665|ENST00000475133|ENST00000479655|ENST00000483270|ENST00000490811|ENST00000495523|ENST00000616884		16659650	ENST00000375838 // Pfam // IPR001623 // DnaJ domain///ENST00000375838 // Pfam // IPR013766 // Thioredoxin domain///ENST00000375847 // Pfam // IPR001623 // DnaJ domain///ENST00000375847 // Pfam // IPR013766 // Thioredoxin domain///ENST00000375849 // Pfam // IPR001623 // DnaJ domain///ENST00000375849 // Pfam // IPR013766 // Thioredoxin domain///OTTHUMT00000006764 // Pfam // IPR001623 // DnaJ domain…	NM_001287811///NM_015291///NR_109898	chr1	15853308	15918874	+	Q9Y2G8///Q5TDG9///B3KN62///B3KMS3///A8K8W4///Q5TDH4///H0YCM8	26	16659650	Hs.655410
16659684	38.0378	39.7193	42.1558	31.6377	-0.0312018	0.0312018	0.117095	-0.296992						main	1		ENST00000516057		16659684			chr1	15868660	15868799	+		13	16659684
16659686	99.9652	103.533	86.3595	107.846	-0.0252953	0.0252953	-0.236367	0.0841732	RSC1A1|DDI2	regulatorysolutecarrierprotein,family1,member1|DNA-damageinducible1homolog2	6248///84301	AK057374|AK293006|BC006011	GO:0006351|GO:0006355|GO:0006810|GO:0051051|GO:0006508|GO:0005634|GO:0005654|GO:0005794|GO:0005886|GO:0030054|GO:0043231|GO:0016020|GO:0005737|GO:0008200|GO:0004190|GO:0005515	main	1	GENSCAN00000045938	ENST00000320153|ENST00000345034|ENST00000480945|ENST00000483899|ENST00000486680|ENST00000546927|ENST00000548451		16659686	ENST00000480945 // Pfam // IPR000626 // Ubiquitin domain///ENST00000480945 // Pfam // IPR019103 // Aspartic peptidase, DDI1-type///OTTHUMT00000006826 // Pfam // IPR000626 // Ubiquitin domain///OTTHUMT00000006826 // Pfam // IPR013242 // Retroviral aspartyl protease///OTTHUMT00000006826 // Pfam // IPR018061 // Peptidase A2A, retrovirus RVP subgroup///OTTHUMT00000006826 // Pfam // IPR019103 // Aspar…	NM_006511///NM_032341	chr1	15943953	15995539	+	Q92681///Q5TDH0///H0YII4///H0YI90	31	16659686	Hs.239459///Hs.718857
16659704	118.794	133.676	141.761	112.886	-0.0851421	0.0851421	0.169864	-0.158741	PLEKHM2	pleckstrinhomologydomaincontaining,familyM(withRUNdomain)member2	23207	AK304875|BC040441	GO:0007030|GO:0032880|GO:0005737|GO:0005515|GO:0019894	main	1	GENSCAN00000045940	ENST00000375793|ENST00000375799|ENST00000462455|ENST00000477849		16659704	ENST00000375793 // Pfam // IPR001849 // Pleckstrin homology domain///ENST00000375793 // Pfam // IPR004012 // RUN domain///ENST00000375799 // Pfam // IPR001849 // Pleckstrin homology domain///ENST00000375799 // Pfam // IPR004012 // RUN domain///OTTHUMT00000008463 // Pfam // IPR001849 // Pleckstrin homology domain///OTTHUMT00000008463 // Pfam // IPR004012 // RUN domain///OTTHUMT00000008464 // Pfam …	NM_015164///XM_005245790///XM_005245791///XR_946590	chr1	16010827	16061264	+	Q8IWE5///B4E3V0///Q5VVD7	30	16659704	Hs.646775
16659727	32.7409	33.4321	32.9457	33.4321	-0.0150714	0.0150714	-0.00607443	0.0150714	SLC25A34	solutecarrierfamily25,member34	284723	AK024244|BC027998	GO:0006810|GO:0005743|GO:0016021|GO:0005739|GO:0016020	main	1	GENSCAN00000045940	ENST00000294454|ENST00000465495|ENST00000489568		16659727	ENST00000294454 // Pfam // IPR018108 // Mitochondrial substrate/solute carrier///ENST00000294454 // Pfam // IPR018108 // Mitochondrial substrate/solute carrier///ENST00000294454 // Pfam // IPR018108 // Mitochondrial substrate/solute carrier///OTTHUMT00000008467 // Pfam // IPR018108 // Mitochondrial substrate/solute carrier///OTTHUMT00000008467 // Pfam // IPR018108 // Mitochondrial substrate/solut…	NM_207348///XM_005245856///XM_011541291///XM_011541292///XM_011541293	chr1	16062809	16067891	+	Q6PIV7	21	16659727	Hs.631867
16659737	26.6573	19.9363	25.4397	25.8799	0.209565	-0.209565	0.142115	0.166868	TMEM82	transmembraneprotein82	388595	BC127706|BC127707|BC137239|BC137240	GO:0016021|GO:0016020	main	1	GENSCAN00000045956	ENST00000375782|ENST00000465575		16659737		NM_001013641	chr1	16068917	16074477	+	A0PJX8	21	16659737	Hs.454828
16659746	71.9296	63.3048	56.975	59.0608	0.0921359	-0.0921359	-0.244122	-0.192248	FBLIM1	filaminbindingLIMprotein1	54751	AF459643|AK055259|AY180161|BC019895	GO:0008360|GO:0016337|GO:0033623|GO:0034329|GO:0007155|GO:0001725|GO:0005829|GO:0005925|GO:0005938|GO:0005737|GO:0005856|GO:0030054|GO:0005515|GO:0008270|GO:0031005|GO:0046872	main	1	GENSCAN00000045956	ENST00000332305|ENST00000375766|ENST00000375771|ENST00000430076|ENST00000431771|ENST00000441801|ENST00000483633|ENST00000496928|ENST00000502638|ENST00000502739|ENST00000508310|ENST00000509138|ENST00000510393|ENST00000510929|ENST00000514156		16659746	ENST00000332305 // Pfam // IPR001781 // Zinc finger, LIM-type///ENST00000332305 // Pfam // IPR001781 // Zinc finger, LIM-type///ENST00000332305 // Pfam // IPR001781 // Zinc finger, LIM-type///ENST00000375766 // Pfam // IPR001781 // Zinc finger, LIM-type///ENST00000375766 // Pfam // IPR001781 // Zinc finger, LIM-type///ENST00000375766 // Pfam // IPR001781 // Zinc finger, LIM-type///ENST00000375771…	NM_001024215///NM_001024216///NM_017556///XM_005245900///XM_005245901///XM_005245902///XM_005245903///XM_005245909///XM_006710704///XM_006710705///XM_011541616///XM_011541617///XM_011541618///XM_011541619///XR_946670	chr1	16083102	16113089	+	Q8WUP2///Q5VVD3///E7EPI5///E7EN81///D6R9V9///D6R9I4///E7EWE8///D6RA19///D6RAI6///D6RAI8	25	16659746	Hs.530101
16659765	150.41	153.978	172.476	185.089	-0.0169144	0.0169139	0.180578	0.282404	SPEN	spenfamilytranscriptionalrepressor	23013	AF085964|AF356524	GO:0000122|GO:0000398|GO:0006351|GO:0007219|GO:0016032|GO:0045892|GO:0045893|GO:0050769|GO:0006355|GO:0005654|GO:0017053|GO:0070062|GO:0005634|GO:0000166|GO:0001085|GO:0001191|GO:0003697|GO:0003700|GO:0003714|GO:0005515|GO:0044822|GO:0003676|GO:0003677|GO:0003723	main	1	GENSCAN00000045946	ENST00000375759|ENST00000438066|ENST00000442985|ENST00000471538|ENST00000487496		16659765	ENST00000375759 // Pfam // IPR000504 // RNA recognition motif domain///ENST00000375759 // Pfam // IPR000504 // RNA recognition motif domain///ENST00000375759 // Pfam // IPR000504 // RNA recognition motif domain///ENST00000375759 // Pfam // IPR012921 // Spen paralogue and orthologue SPOC, C-terminal///ENST00000438066 // Pfam // IPR000504 // RNA recognition motif domain///ENST00000442985 // Pfam //…	NM_015001	chr1	16174359	16266955	+	Q96T58///F6WRY4///H0Y5U7	31	16659765	Hs.744843
16659786	3.46226	3.07303	3.9744	3.48482	0.0860252	-0.0860252	0.28505	0.0953949						main	3				16659786			chr1	16237392	16237492	+		10	16659786
16659788	11.9162	15.2149	15.2149	15.2149	-0.176282	0.176282	0.176282	0.176282	C1orf64	chromosome1openreadingframe64	149563	AK127425|BC017946		main	1	GENSCAN00000017013	ENST00000329454		16659788	ENST00000329454 // Pfam // IPR027852 // Protein of unknown function DUF4654	NM_178840	chr1	16330731	16335302	+	Q8NEQ6	17	16659788	Hs.29190
16659794	13.8053	9.40177	13.6382	15.3054	0.277109	-0.277109	0.259544	0.425926	CLCNKA	chloridechannel,voltage-sensitiveKa	1187	BC035373|BC048282|BC053869|AK290814|AK293476|AK293586|AK298285	GO:0006810|GO:0007588|GO:0034220|GO:0055085|GO:1902476|GO:1903959|GO:0006811|GO:0006821|GO:0034765|GO:0005886|GO:0005887|GO:0034707|GO:0016020|GO:0016021|GO:0005247|GO:0046872|GO:0005216|GO:0005244|GO:0005254	main	1	GENSCAN00000017023	ENST00000331433|ENST00000375692|ENST00000439316|ENST00000464764|ENST00000477360|ENST00000491433|ENST00000495784		16659794	ENST00000331433 // Pfam // IPR000644 // CBS domain///ENST00000331433 // Pfam // IPR001807 // Chloride channel, voltage gated///ENST00000375692 // Pfam // IPR000644 // CBS domain///ENST00000375692 // Pfam // IPR001807 // Chloride channel, voltage gated///ENST00000439316 // Pfam // IPR000644 // CBS domain///ENST00000439316 // Pfam // IPR001807 // Chloride channel, voltage gated///OTTHUMT00000026326…	NM_001042704///NM_001257139///NM_004070	chr1	16345330	16360545	+	P51800///A8K449///B7Z1K4///B4DE56	12	16659794	Hs.591533
16659825	14.0921	16.6775	6.65776	18.5882	-0.121507	0.121507	-1.20329	0.277987	CLCNKB	chloridechannel,voltage-sensitiveKb	1188	AK292335|BC020873	GO:0006810|GO:0007588|GO:0034220|GO:0055085|GO:1902476|GO:1903959|GO:0006811|GO:0006821|GO:0034765|GO:0005886|GO:0005887|GO:0034707|GO:0016020|GO:0016021|GO:0005247|GO:0046872|GO:0005216|GO:0005244|GO:0005254	main	1	GENSCAN00000017027	ENST00000375667|ENST00000375679|ENST00000431772|ENST00000619181		16659825	ENST00000375667 // Pfam // IPR000644 // CBS domain///ENST00000375667 // Pfam // IPR000644 // CBS domain///ENST00000375667 // Pfam // IPR001807 // Chloride channel, voltage gated///ENST00000375679 // Pfam // IPR000644 // CBS domain///ENST00000375679 // Pfam // IPR000644 // CBS domain///ENST00000375679 // Pfam // IPR001807 // Chloride channel, voltage gated///ENST00000619181 // Pfam // IPR001807 //…	NM_000085///NM_001165945///XM_011540619///XM_011540620///XM_011540621	chr1	16370247	16383803	+	P51801///Q8WW53///A8K8H0///Q5T5Q6///A0A087X136	9	16659825	Hs.352243
16659853	30.218	22.5001	32.6727	30.218	0.212739	-0.21274	0.325417	0.212739	LOC101927479		101927479			main	1		ENST00000424774		16659853		XR_241209///XR_250696///XR_933493///XR_933500///XR_933555///XR_933608///XR_946987///XR_946988///XR_946989///XR_946990	chr1	16481706	16483824	+		23	16659853
16659856	23.6713	28.9322	26.824	20.4601	-0.14477	0.144769	0.0356188	-0.355091	LOC101927479		101927479			main	1		ENST00000426353		16659856		XR_933500///XR_933555///XR_946988///XR_946989	chr1	16485761	16488378	+		20	16659856
16659859	10.5901	8.50968	14.2936	12.0758	0.157766	-0.157766	0.59043	0.347179						main	1				16659859			chr1	16510023	16510657	+		20	16659859
16659862	4.01111	4.25257	4.21185	4.25257	-0.0421672	0.0421672	0.0282857	0.0421672						main	1		ENST00000457809		16659862			chr1	16524349	16524852	+		19	16659862
16659865	29.6822	27.7705	34.028	34.1108	0.0480227	-0.0480232	0.245147	0.248651	SZRD1	SUZRNAbindingdomaincontaining1	26099	AB097042|AB097043|AB097044|AB097045|AB097046|AK297926|AK298576|AK316205|BC023988|BC065538		main	1	GENSCAN00000017017	ENST00000401088|ENST00000401089|ENST00000471507|ENST00000472351|ENST00000472461|ENST00000475078|ENST00000475554|ENST00000476423|ENST00000486763|ENST00000492354		16659865	ENST00000401088 // Pfam // IPR024642 // SUZ-C domain///ENST00000401088 // Pfam // IPR024771 // SUZ domain///ENST00000401089 // Pfam // IPR024642 // SUZ-C domain///ENST00000401089 // Pfam // IPR024771 // SUZ domain///ENST00000471507 // Pfam // IPR024642 // SUZ-C domain///ENST00000471507 // Pfam // IPR024771 // SUZ domain///ENST00000492354 // Pfam // IPR024642 // SUZ-C domain///ENST00000492354 // P…	NM_001114600///NM_001271869///NR_073500///NR_073501///NR_073502///NR_073503	chr1	16679040	16724640	+	Q7Z422///Q7Z423///B4DQ06///B4DNI1///B7ZA90///Q7Z425///F8WDF4	23	16659865	Hs.252967
16659881	90.9492	95.9655	78.5392	74.9652	-0.0387263	0.0387268	-0.250376	-0.317567	NECAP2	NECAPendocytosisassociated2	55707	AK024468|AK300764|AK302227|BC017014|BC018914	GO:0006897|GO:0015031|GO:0006810|GO:0005622|GO:0005886|GO:0005905|GO:0030125|GO:0016020|GO:0030665|GO:0031410	main	1	GENSCAN00000017001	ENST00000337132|ENST00000443980|ENST00000457722|ENST00000459640|ENST00000486390|ENST00000492095|ENST00000496239|ENST00000504551|ENST00000504858|ENST00000508680|ENST00000509727|ENST00000513161		16659881	ENST00000337132 // Pfam // IPR012466 // Adaptin ear-binding coat-associated protein 1 NECAP-1///ENST00000443980 // Pfam // IPR012466 // Adaptin ear-binding coat-associated protein 1 NECAP-1///ENST00000457722 // Pfam // IPR012466 // Adaptin ear-binding coat-associated protein 1 NECAP-1///OTTHUMT00000006680 // Pfam // IPR012466 // Adaptin ear-binding coat-associated protein 1 NECAP-1///OTTHUMT00000…	NM_001145277///NM_001145278///NM_018090///XM_011541767	chr1	16767167	16786585	+	Q9NVZ3///B4DUR7///Q53FE5///A0A024QZ81///F6SKB8///D6RB24///D6RAN6///H0Y970	33	16659881	Hs.437385
16659904	11.0922	10.811	8.29182	9.29477	0.0185213	-0.0185213	-0.401259	-0.236529				AK097742		main	1		ENST00000457898		16659904			chr1	16787443	16794976	+		19	16659904
16659907	40.7102	37.1429	43.6331	38.0514	0.0661526	-0.0661526	0.166186	-0.0312877						main	1		ENST00000452795		16659907			chr1	16847189	16848303	+		16	16659907
16659911	12.7604	11.2819	9.78165	9.85942	0.0888333	-0.0888333	-0.294695	-0.283271	LOC102724970|LOC100133616	putativeuncharacterizedproteinFLJ35883|uncharacterizedLOC100133616	102724970///100133616	AK093202		main	3				16659911		XM_006711085///XM_006726329	chr1	16862255	16864669	+	A0AVG0	13	16659911
16659916	2.66658	2.42461	2.42461	2.64715	0.0686213	-0.0686212	-0.0686212	0.0580684	MIR3675	microRNA3675	100500876			main	3		ENST00000577341|ENST00000584111|ENST00000583661|ENST00000581702|ENST00000582173|ENST00000615341|ENST00000619565		16659916		NR_037446	chr1	16875409	16875482	+		25	16659916
16659918	11.2057	9.65577	11.303	8.94202	0.107384	-0.107384	0.119859	-0.218175				AK123071	GO:0051297|GO:0035253|GO:0005515	main	1				16659918			chr1	16946910	16951432	+	Q86T23///B3KY22///A1L193///Q6ZWC0	23	16659918	Hs.631865///Hs.733729
16659921	37.0207	35.2374	33.6575	42.2659	0.0356116	-0.0356121	-0.101792	0.226772	MST1P2	macrophagestimulating1(hepatocytegrowthfactor-like)pseudogene2	11209///4485	AK293358|AK298457|AK125231|BC044862	GO:0006508|GO:0010758|GO:0033601|GO:0008150|GO:0005576|GO:0005615|GO:0070062|GO:0004252|GO:0008233|GO:0016787|GO:0005515|GO:0003674	main	1	GENSCAN00000016997	ENST00000457982		16659921		NR_027504	chr1	16972069	16977383	+	Q2TV78///Q49A61///B4DDW3///B4DPQ8///B4DPN1///P26927///B7Z3P3///Q53GN8///B7Z250	13	16659921	Hs.349110///Hs.512587
16659936	14.1528	17.2819	10.1769	9.62385	-0.144087	0.144086	-0.619874	-0.700489	FAM231A|FAM231C	familywithsequencesimilarity231,memberA|familywithsequencesimilarity231,memberC	729574///729587			main	1	GENSCAN00000017019|GENSCAN00000033597	ENST00000434336|ENST00000601199|ENST00000624031		16659936		NM_001282321///NM_001310138///XM_006711086///XM_006726331	chr1	16999498	17000007	+	P0DMU4///P0DMU5///P0DMU3///A6NCW3	8	16659936
16659938	2.66658	2.42461	2.42461	2.64715	0.0686213	-0.0686212	-0.0686212	0.0580684	MIR3675	microRNA3675	100500876			main	3		ENST00000577341|ENST00000584111|ENST00000583661|ENST00000581702|ENST00000582173|ENST00000615341|ENST00000619565		16659938		NR_037446	chr1	17007750	17007823	+		25	16659938
16659940	31.7345	44.4267	22.0281	26.2588	-0.242688	0.242688	-0.769393	-0.515941						main	1	GENSCAN00000016999	ENST00000414128|ENST00000438396		16659940			chr1	17181902	17185779	+		11	16659940
16659944	7.20477	8.40765	7.37485	15.0175	-0.111375	0.111375	-0.0777149	0.94824	LOC101927806|LOC440570	uncharacterizedLOC101927806|uncharacterizedLOC440570	101927806///440570	AK125737		main	1		ENST00000457856|ENST00000619677|ENST00000438002		16659944		XR_947000///XR_250707///XR_430574	chr1	17197440	17200587	+	Q6ZUF8	8	16659944	Hs.308060///Hs.736839
16659951	27.087	33.1771	28.549	30.2737	-0.146295	0.146295	-0.0704556	0.0141721	CROCC	ciliaryrootletcoiled-coil,rootletin	9696	AK026910|BC126911|BC126912|DQ139275	GO:0007049|GO:0008104|GO:0010457|GO:0010669|GO:0030030|GO:0032053|GO:0033365|GO:0045494|GO:0051297|GO:0051656|GO:0001917|GO:0005737|GO:0005813|GO:0005814|GO:0005886|GO:0015629|GO:0035253|GO:0070062|GO:0005856|GO:0003779|GO:0005198|GO:0005515|GO:0019894	main	1	GENSCAN00000017014	ENST00000375541|ENST00000445545|ENST00000465021|ENST00000465291|ENST00000466256|ENST00000467938|ENST00000492631|ENST00000498688		16659951		NM_014675///XM_006711058///XM_011542468///XM_011542469///XM_011542470///XM_011542471///XM_011542472	chr1	17222232	17299474	+	Q5TZA2///A1L0S8///A1L0S9///B1AKD8///A0A087WW81	22	16659951	Hs.309403
16660003	18.2033	16.5702	12.5091	16.2796	0.0678053	-0.0678048	-0.473422	-0.0933337						main	1		ENST00000446261		16660003			chr1	17305421	17331586	+		15	16660003
16660006	2.05416	3.06859	2.43241	1.94883	-0.289512	0.289512	-0.0456755	-0.365457						main	3				16660006			chr1	17484692	17484779	+		8	16660006
16660008	15.4034	11.6556	14.336	15.4523	0.201115	-0.201115	0.0975027	0.205691	LOC400743		400743	AK127830	GO:0016020|GO:0016021	main	1		ENST00000412427|ENST00000625660		16660008			chr1	17516278	17524112	+	Q6ZS05	18	16660008
16660014	14.7053	18.7763	15.2671	15.3517	-0.176285	0.176285	-0.122203	-0.114226	PADI1	peptidylargininedeiminase,typeI	29943	AB033768|AK026652|AK127515|AK293275|AK298538|AK298892|BC130574|BC136402	GO:0018101|GO:0005737|GO:0070062|GO:0004668|GO:0005509|GO:0016787	main	1	GENSCAN00000003977|GENSCAN00000050613	ENST00000375471|ENST00000460293|ENST00000483501|ENST00000627929|ENST00000629222|ENST00000631074	NM_013358 // HumanCyc // PWY-4921///AB033768 // HumanCyc // PWY-4921///AK026652 // HumanCyc // PWY-4921	16660014	ENST00000375471 // Pfam // IPR013530 // Protein-arginine deiminase, C-terminal///ENST00000375471 // Pfam // IPR013732 // Protein-arginine deiminase (PAD) N-terminal///ENST00000375471 // Pfam // IPR013733 // Protein-arginine deiminase (PAD), central domain///ENST00000631074 // Pfam // IPR013530 // Protein-arginine deiminase, C-terminal///ENST00000631074 // Pfam // IPR013732 // Protein-arginine dei…	NM_013358///XM_011541305///XM_011541306///XM_011541307///XM_011548845///XM_011548846///XM_011548847///XR_946617///XR_946618///XR_946619///XR_946620///XR_953235///XR_953236///XR_953237///XR_953238	chr1	17531621	17572501	+	Q9ULC6///B4DDP3///B4DQP2///B2RBF9///B4DPX6	30	16660014	Hs.412941
16660038	757.2	714.965	950.723	499.927	0.0414009	-0.0414019	0.369751	-0.557558	PADI3	peptidylargininedeiminase,typeIII	51702	AB026831|BC041592|BC109091|BC109092	GO:0018101|GO:0005737|GO:0004668|GO:0005509|GO:0016787	main	1	GENSCAN00000003966|GENSCAN00000050613	ENST00000375460|ENST00000625769	NM_016233 // HumanCyc // PWY-4921///AB026831 // HumanCyc // PWY-4921	16660038	ENST00000375460 // Pfam // IPR013530 // Protein-arginine deiminase, C-terminal///ENST00000375460 // Pfam // IPR013732 // Protein-arginine deiminase (PAD) N-terminal///ENST00000375460 // Pfam // IPR013733 // Protein-arginine deiminase (PAD), central domain///ENST00000625769 // Pfam // IPR013530 // Protein-arginine deiminase, C-terminal///ENST00000625769 // Pfam // IPR013732 // Protein-arginine dei…	NM_016233///XM_006710684///XM_011541571///XM_011541572///XM_011548848///XM_011548849///XM_011548850	chr1	17575593	17610728	+	Q9ULW8	21	16660038	Hs.149195
16660057	114.995	86.7785	67.4456	54.8614	0.203082	-0.203082	-0.566695	-0.864628	MIR3972	microRNA3972	100616188			main	3		ENST00000582732|ENST00000630380		16660057		NR_039768	chr1	17604384	17604470	+		14	16660057
16660059	14.4884	9.29367	11.9992	12.9693	0.320287	-0.320288	0.0483336	0.160492	PADI4	peptidylargininedeiminase,typeIV	23569	AB017919|AK290507|BC025718	GO:0006325|GO:0006334|GO:0006338|GO:0006351|GO:0006355|GO:0006464|GO:0016568|GO:0018101|GO:0019827|GO:0036413|GO:0036414|GO:0045087|GO:0002376|GO:0005634|GO:0005654|GO:0005737|GO:0004668|GO:0005509|GO:0005515|GO:0016990|GO:0016787|GO:0046872	main	1	GENSCAN00000003953|GENSCAN00000050612	ENST00000375448|ENST00000375453|ENST00000467001|ENST00000468945|ENST00000487048|ENST00000626048|ENST00000627140|ENST00000627887|ENST00000628035|ENST00000628229	NM_012387 // HumanCyc // PWY-4921///AB017919 // HumanCyc // PWY-4921///BC025718 // HumanCyc // PWY-4921	16660059	ENST00000375448 // Pfam // IPR013530 // Protein-arginine deiminase, C-terminal///ENST00000375448 // Pfam // IPR013732 // Protein-arginine deiminase (PAD) N-terminal///ENST00000375448 // Pfam // IPR013733 // Protein-arginine deiminase (PAD), central domain///ENST00000375453 // Pfam // IPR013732 // Protein-arginine deiminase (PAD) N-terminal///ENST00000626048 // Pfam // IPR013732 // Protein-arginin…	NM_012387///XM_011541150///XM_011541151///XM_011541152///XM_011541153///XM_011541154///XM_011541155///XM_011541156///XM_011541157///XM_011548837///XM_011548838///XM_011548839///XM_011548840///XM_011548841///XM_011548842///XM_011548843///XM_011548844	chr1	17634690	17690499	+	Q9UM07///Q9NRE8///B1AQ67	24	16660059	Hs.522969
16660081	20.5917	22.4759	18.6091	11.1718	-0.0631571	0.0631571	-0.209215	-0.945361	PADI6	peptidylargininedeiminase,typeVI	353238	AY422079|AY443100	GO:0007010|GO:0007028|GO:0018101|GO:0043143|GO:0034613|GO:0005634|GO:0005737|GO:0045111|GO:0004668|GO:0005509|GO:0016787|GO:0005515	main	1	GENSCAN00000003953|GENSCAN00000050615	ENST00000619609|ENST00000625380		16660081	ENST00000619609 // Pfam // IPR013530 // Protein-arginine deiminase, C-terminal///ENST00000619609 // Pfam // IPR013732 // Protein-arginine deiminase (PAD) N-terminal///ENST00000619609 // Pfam // IPR013733 // Protein-arginine deiminase (PAD), central domain///ENST00000625380 // Pfam // IPR013530 // Protein-arginine deiminase, C-terminal///ENST00000625380 // Pfam // IPR013732 // Protein-arginine dei…	NM_207421	chr1	17698691	17728195	+	Q6TGC4	22	16660081	Hs.531598
16660098	36.7591	40.5235	41.8105	47.6091	-0.0703292	0.0703292	0.115435	0.302807						main	1		ENST00000439577|ENST00000630320		16660098			chr1	17733256	17733878	+		22	16660098
16660101	21.2113	19.8851	25.5017	16.3443	0.046576	-0.0465755	0.312333	-0.329476						main	3				16660101			chr1	17776259	17776359	+		11	16660101
16660103	69.3971	71.9946	67.8123	62.5981	-0.0265069	0.0265069	-0.059834	-0.175263	ARHGEF10L	Rhoguaninenucleotideexchangefactor10like	55160	AK092020|AK126877|AK129606|AK300174|AK300264|BC117171|BC143347|DQ139833|AK123471	GO:0035023|GO:0043547|GO:0032933|GO:0051496|GO:0005737|GO:0005829|GO:0005089|GO:0005085|GO:0005096|GO:0005515	main	1	GENSCAN00000003976	ENST00000167825|ENST00000361221|ENST00000375408|ENST00000375415|ENST00000466782|ENST00000469726|ENST00000482359|ENST00000482892|ENST00000495593		16660103	ENST00000361221 // Pfam // IPR000219 // Dbl homology (DH) domain///ENST00000375408 // Pfam // IPR000219 // Dbl homology (DH) domain///ENST00000375415 // Pfam // IPR000219 // Dbl homology (DH) domain///OTTHUMT00000007147 // Pfam // IPR000219 // Dbl homology (DH) domain///OTTHUMT00000007148 // Pfam // IPR000219 // Dbl homology (DH) domain///OTTHUMT00000007149 // Pfam // IPR000219 // Dbl homology (D…	NM_001011722///NM_018125///XM_005245923///XM_005245925///XM_005245927///XM_005245929///XM_006710728///XM_006710729///XM_006710731///XM_011541691///XM_011541692///XM_011541693///XM_011541694///XM_011541695///XM_011541696///XR_946686///XR_946687///XR_946688///XR_946689///XR_946690///XR_946691	chr1	17866330	18024370	+	Q9HCE6///B4DTE2///B3KX74///B4DTL3///Q5VXI4	26	16660103	Hs.443460
16660145	16.4413	10.6953	12.4207	13.208	0.310172	-0.310172	-0.0944071	-0.00574589	ACTL8	actin-like8	81569		GO:0030855|GO:0005737|GO:0005856|GO:0005515	main	1		ENST00000430540		16660145		XM_011542207///XM_011542208///XM_011542209///XM_011542210///XM_011542211	chr1	18044182	18076473	+	Q9H568	16	16660145	Hs.2149
16660151	19.8349	21.2442	24.4572	22.8312	-0.0495152	0.0495152	0.252705	0.153452	ACTL8	actin-like8	81569	BC028909	GO:0030855|GO:0005737|GO:0005856|GO:0005515	main	1	GENSCAN00000003973	ENST00000375406|ENST00000617065		16660151	ENST00000375406 // Pfam // IPR004000 // Actin family///ENST00000617065 // Pfam // IPR004000 // Actin family///OTTHUMT00000007143 // Pfam // IPR004000 // Actin family	NM_030812///XM_011542207///XM_011542208///XM_011542209///XM_011542210///XM_011542211///XM_011542212///XM_011542213///XM_011542214	chr1	18081808	18153558	+	Q9H568	25	16660151	Hs.2149
16660156	19.9278	19.8471	19.1597	19.9278	0.0029273	-0.0029273	-0.0537829	0.0029273	IGSF21	immunoglobinsuperfamily,member21	84966	AK092618|AK123172|AK294121|BC007618	GO:0005576|GO:0005515	main	1	GENSCAN00000018831|GENSCAN00000018832	ENST00000251296|ENST00000412684|ENST00000473951|ENST00000497331		16660156	ENST00000251296 // Pfam // IPR013106 // Immunoglobulin V-set domain///OTTHUMT00000006924 // Pfam // IPR013106 // Immunoglobulin V-set domain	NM_032880///XM_011542318///XM_011542319	chr1	18434240	18704977	+	Q96ID5	23	16660156	Hs.212511
16660172	6.71552	6.71552	5.83057	6.71552	0	0	-0.203863	0						main	1		ENST00000420211		16660172			chr1	18712323	18715008	+		21	16660172
16660175	18.1589	18.4323	24.0913	18.1589	-0.0107794	0.0107799	0.397057	-0.0107794	KLHDC7A	kelchdomaincontaining7A	127707		GO:0016567|GO:0016021|GO:0031463|GO:0016020|GO:0004842|GO:0005515	main	1	GENSCAN00000018823	ENST00000400664		16660175	ENST00000400664 // Pfam // IPR006652 // Kelch repeat type 1///ENST00000400664 // Pfam // IPR006652 // Kelch repeat type 1///OTTHUMT00000006923 // Pfam // IPR006652 // Kelch repeat type 1///OTTHUMT00000006923 // Pfam // IPR006652 // Kelch repeat type 1	NM_152375	chr1	18807424	18812534	+	Q5VTJ3///A4FU39///A7E2V3	27	16660175	Hs.406913///Hs.710799
16660182	21.9964	17.1982	24.3159	22.3753	0.177504	-0.177504	0.322135	0.202142	PAX7	pairedbox7	5081	BC121165|BC121166|DQ322591|X96743	GO:0006338|GO:0006351|GO:0009653|GO:0010453|GO:0014813|GO:0021527|GO:0021904|GO:0031062|GO:0043066|GO:0043393|GO:0043403|GO:0045944|GO:0048663|GO:0048706|GO:0051216|GO:0060415|GO:2000288|GO:0006355|GO:0007275|GO:0007517|GO:0007519|GO:0010468|GO:0006366|GO:0005634|GO:0000983|GO:0003700|GO:0043565|GO:0003677|GO:0005515	main	1	GENSCAN00000018825	ENST00000375375|ENST00000400661|ENST00000420770		16660182	ENST00000375375 // Pfam // IPR001356 // Homeobox domain///ENST00000375375 // Pfam // IPR001523 // Paired domain///ENST00000375375 // Pfam // IPR022106 // Paired box protein 7///ENST00000400661 // Pfam // IPR001356 // Homeobox domain///ENST00000400661 // Pfam // IPR001523 // Paired domain///ENST00000400661 // Pfam // IPR022106 // Paired box protein 7///ENST00000420770 // Pfam // IPR001356 // Homeo…	NM_001135254///NM_002584///NM_013945	chr1	18957500	19075360	+	P23759	25	16660182	Hs.113253
16660196	27.4908	23.8113	21.5528	23.8818	0.10365	-0.10365	-0.247422	-0.0993891	LOC101927895|LOC284513	uncharacterizedLOC101927895|uncharacterizedLOC284513	101927895///284513	AK096098		main	1		ENST00000437898		16660196		XR_241220///XR_250709	chr1	19536907	19567198	+		20	16660196
16660199	75.9026	93.8524	126.359	139.818	-0.153122	0.153122	0.58219	0.728202	MRTO4	MRT4homolog,ribosomematurationfactor	51154	AF173378|AK027569|AK295328|AY303790|BC003013|BC006504|AK126387	GO:0042254|GO:0005634|GO:0005654|GO:0005730|GO:0005737|GO:0031965|GO:0005622|GO:0005840|GO:0030529|GO:0005515|GO:0044822	main	1	GENSCAN00000033793	ENST00000330263|ENST00000479559|ENST00000493700		16660199	ENST00000330263 // Pfam // IPR001790 // Ribosomal protein L10P///OTTHUMT00000007075 // Pfam // IPR001790 // Ribosomal protein L10P	NM_016183///XM_006710675	chr1	19578033	19586622	+	Q9UKD2///B4DHZ2///A0A024RAE1	24	16660199	Hs.463797
16660212	67.7605	61.7533	68.4249	67.3647	0.0669651	-0.0669646	0.0810409	0.0585132	PQLC2	PQlooprepeatcontaining2	54896	AK172745|BC015324	GO:0015809|GO:0015819|GO:0080144|GO:1903401|GO:1903826|GO:1990822|GO:0006810|GO:0006865|GO:0015802|GO:0005765|GO:0031301|GO:0043231|GO:0005764|GO:0016020|GO:0016021|GO:0015174|GO:0015181|GO:0015189	main	1	GENSCAN00000033789	ENST00000375153|ENST00000375155|ENST00000400548|ENST00000432465|ENST00000469076|ENST00000497827		16660212	ENST00000375153 // Pfam // IPR006603 // PQ-loop repeat///ENST00000375153 // Pfam // IPR006603 // PQ-loop repeat///ENST00000375155 // Pfam // IPR006603 // PQ-loop repeat///ENST00000375155 // Pfam // IPR006603 // PQ-loop repeat///ENST00000400548 // Pfam // IPR006603 // PQ-loop repeat///ENST00000432465 // Pfam // IPR006603 // PQ-loop repeat///OTTHUMT00000007164 // Pfam // IPR006603 // PQ-loop repeat…	NM_001040125///NM_001040126///NM_001287531///NM_017765///NR_109848///XM_005245916///XM_006710710///XM_006710711///XM_011541634///XR_946677///XR_946678	chr1	19638740	19655794	+	Q6ZP29///A0A024RA97///A0A024RAA1///A2A2E6///E9PL93///E9PJZ6	20	16660212	Hs.647620
16660228	16.9635	17.8644	16.1602	18.7671	-0.0373249	0.0373249	-0.107316	0.108447	PQLC2	PQlooprepeatcontaining2	54896	AK095564	GO:0015809|GO:0015819|GO:0080144|GO:1903401|GO:1903826|GO:1990822|GO:0006810|GO:0006865|GO:0015802|GO:0005765|GO:0031301|GO:0043231|GO:0005764|GO:0016020|GO:0016021|GO:0015174|GO:0015181|GO:0015189	main	1	GENSCAN00000033789			16660228		NR_109848///XR_946677	chr1	19658090	19660931	+	Q6ZP29	20	16660228	Hs.647620///Hs.697104
16660231	2.31547	2.19198	2.2808	2.7385	0.0395348	-0.0395348	0.0177696	0.281616						main	3		ENST00000364739		16660231			chr1	19837087	19837227	+		13	16660231
16660233	5.97708	4.93687	6.84752	5.81316	0.137922	-0.137922	0.334063	0.0978034	LOC105376819		105376819			main	1				16660233		XR_934455///XR_934456///XR_947019///XR_947020	chr1	19852670	19858268	+		16	16660233
16660236	39.1999	41.3436	41.3436	33.4485	-0.0384068	0.0384073	0.0384073	-0.267314	MINOS1|NBL1|MINOS1-NBL1	mitochondrialinnermembraneorganizingsystem1|neuroblastoma1,DANfamilyBMPantagonist|MINOS1-NBL1readthrough	440574///4681///100532736	AK289456|AK292101|AK300872|AY049783|BC009927|BC012037|BT019423|D28124	GO:0008150|GO:0007399|GO:0030514|GO:0035582|GO:0038098|GO:0045666|GO:0048263|GO:0048812|GO:0090027|GO:0005739|GO:0005743|GO:0016021|GO:0016020|GO:0005615|GO:0005576|GO:0005515|GO:0003674|GO:0016015|GO:0036122|GO:0042803	main	1	GENSCAN00000033786	ENST00000289749|ENST00000322753|ENST00000375136|ENST00000425400|ENST00000427894|ENST00000428975|ENST00000439278|ENST00000439664|ENST00000451758|ENST00000467029|ENST00000479642|ENST00000481464|ENST00000486890|ENST00000498067|ENST00000498642|ENST00000548815|ENST00000602293|ENST00000602384|ENST00000602450|ENST00000602662|ENST00000615215|ENST00000617872|ENST00000618761|ENST00000621723|ENST00000622566		16660236	ENST00000289749 // Pfam // IPR004133 // DAN///ENST00000322753 // Pfam // IPR007512 // Protein of unknown function DUF543///ENST00000375136 // Pfam // IPR004133 // DAN///ENST00000425400 // Pfam // IPR004133 // DAN///ENST00000427894 // Pfam // IPR004133 // DAN///ENST00000428975 // Pfam // IPR004133 // DAN///ENST00000439278 // Pfam // IPR004133 // DAN///ENST00000439664 // Pfam // IPR004133 // DAN///…	NM_001032363///NM_001204082///NM_001204083///NM_001204084///NM_001204085///NM_001204086///NM_001204088///NM_001204089///NM_001278164///NM_001278165///NM_001278166///NM_005380///NM_182744///NR_033757///NR_033758	chr1	19923471	19984949	+	Q5TGZ0///A0A087WU07///P41271///A0A087WTY6///A3KFI3///E5RFZ1///A3KFI4///A3KFI1///A3KFI2///A3KFI5///R4GMY4///R4GNA1///R4GMM1	43	16660236	Hs.466662///Hs.654502
16660260	6.95379	8.28291	8.06332	5.32452	-0.126169	0.126169	0.0874054	-0.511317	HTR6	5-hydroxytryptamine(serotonin)receptor6,Gprotein-coupled	3362	AB209129|AY429105|BC074995|BC074996|L41147	GO:0007187|GO:0007210|GO:0007268|GO:0021795|GO:0032008|GO:0007165|GO:0007186|GO:0007420|GO:0007612|GO:0042493|GO:0014050|GO:0014053|GO:0014054|GO:0014058|GO:0032355|GO:0033603|GO:0060291|GO:0005886|GO:0005887|GO:0005929|GO:0016020|GO:0016021|GO:0030425|GO:0004969|GO:0004993|GO:0005515|GO:0004871|GO:0004930	main	1	GENSCAN00000033783	ENST00000289753	NM_000871 // GenMAPP // GPCRDB_Class_A_Rhodopsin-like///NM_000871 // GenMAPP // Monoamine_GPCRs///ENST00000289753 // GenMAPP // GPCRDB_Class_A_Rhodopsin-like///ENST00000289753 // GenMAPP // Monoamine_GPCRs///AB209129 // GenMAPP // GPCRDB_Class_A_Rhodopsin-like///AB209129 // GenMAPP // Monoamine_GPCRs///AY429105 // GenMAPP // GPCRDB_Class_A_Rhodopsin-like///AY429105 // GenMAPP // Monoamine_GPCRs//…	16660260	ENST00000289753 // Pfam // IPR000276 // G protein-coupled receptor, rhodopsin-like///OTTHUMT00000007704 // Pfam // IPR000276 // G protein-coupled receptor, rhodopsin-like	NM_000871	chr1	19991780	20006055	+	P50406///Q59GI0	18	16660260	Hs.22180
16660266	28.9945	27.0413	18.8951	24.2207	0.0503068	-0.0503068	-0.567459	-0.20923						main	1		ENST00000454736		16660266			chr1	20140860	20145995	+		18	16660266
16660269	43.214	43.4488	45.9889	44.3197	-0.00390816	0.00390863	0.0858774	0.0325413	OTUD3	OTUdeubiquitinase3	23252	BC119636|BC134416	GO:0035871|GO:0044313|GO:0006508|GO:0004843|GO:0008233|GO:0008234|GO:0016787	main	1	GENSCAN00000033781	ENST00000375120|ENST00000466697|ENST00000481686		16660269	ENST00000375120 // Pfam // IPR003323 // OTU domain///OTTHUMT00000007655 // Pfam // IPR003323 // OTU domain	NM_015207///XM_005245792///XM_005245793///XM_005245794///XM_011541071///XM_011541072///XM_011541073	chr1	20208888	20239438	+	Q5T2D3///Q0VDK5	28	16660269	Hs.374987
16660282	14.4036	19.3279	18.1426	16.3585	-0.212128	0.212129	0.120822	-0.0285172	PLA2G5	phospholipaseA2,groupV	5322	BC036792|BX648966|U03090|AK097693	GO:0006644|GO:0006654|GO:0006663|GO:0010518|GO:0016042|GO:0019370|GO:0034097|GO:0036148|GO:0036149|GO:0036150|GO:0036151|GO:0036152|GO:0044281|GO:0046474|GO:0050482|GO:0051591|GO:0070374|GO:0006629|GO:0005576|GO:0005794|GO:0005886|GO:0009986|GO:0048471|GO:0005509|GO:0008201|GO:0047498|GO:0004623|GO:0016787|GO:0046872	main	1	GENSCAN00000009689	ENST00000375108|ENST00000460175|ENST00000465698|ENST00000469069|ENST00000478803|ENST00000486277|ENST00000489871|ENST00000498348	NM_000929 // HumanCyc // LIPASYN-PWY///BC036792 // HumanCyc // LIPASYN-PWY///U03090 // HumanCyc // LIPASYN-PWY	16660282	ENST00000375108 // Pfam // IPR016090 // Phospholipase A2 domain///OTTHUMT00000007668 // Pfam // IPR016090 // Phospholipase A2 domain	NM_000929///XM_005245891///XM_005245892///XM_005245893///XM_006710696///XM_011541584///XM_011541585///XM_011541586///XM_011541587///XM_011541588///XM_011541589///XM_011541590///XM_011541591///XM_011541592	chr1	20354672	20418394	+	P39877///B3KUQ4	19	16660282	Hs.319438
16660299	20.3035	20.9567	21.6387	14.8543	-0.0228395	0.0228395	0.0690422	-0.473694	PLA2G2F	phospholipaseA2,groupIIF	64600	AF306566|BX647458	GO:0006644|GO:0006654|GO:0016042|GO:0036148|GO:0036149|GO:0036150|GO:0036151|GO:0036152|GO:0044281|GO:0046474|GO:0006629|GO:0008150|GO:0005576|GO:0005829|GO:0004623|GO:0005509|GO:0016787|GO:0046872	main	1	GENSCAN00000009694	ENST00000375102|ENST00000465062	NM_022819 // HumanCyc // LIPASYN-PWY///AF306566 // HumanCyc // LIPASYN-PWY	16660299	ENST00000375102 // Pfam // IPR016090 // Phospholipase A2 domain///OTTHUMT00000007687 // Pfam // IPR016090 // Phospholipase A2 domain	NM_022819///XM_006710817///XM_011541955///XM_011541956	chr1	20465819	20476879	+	Q9BZM2	18	16660299	Hs.302034
16660309	29.669	22.8765	32.1818	31.8913	0.187547	-0.187547	0.304837	0.291753				BC041651		main	1		ENST00000417884|ENST00000431027		16660309			chr1	20480831	20487061	+		16	16660309
16660313	132.074	157.448	119.965	110.336	-0.126762	0.126762	-0.265498	-0.386205	UBXN10	UBXdomainprotein10	127733	BC047428	GO:0005515	main	1	GENSCAN00000009705	ENST00000375099		16660313	ENST00000375099 // Pfam // IPR001012 // UBX domain///OTTHUMT00000007693 // Pfam // IPR001012 // UBX domain	NM_152376///XM_005245742///XM_011540699	chr1	20512578	20522541	+	Q96LJ8///Q3ZCW1	23	16660313	Hs.432503
16660317	11.5363	12.602	10.3948	10.5364	-0.0637348	0.0637348	-0.214056	-0.194546	LOC105376825		105376825			main	1				16660317		XR_934533///XR_934537///XR_947030///XR_947031	chr1	20525484	20529294	+		18	16660317
16660321	7.25105	6.62779	10.0924	8.98626	0.0648303	-0.0648303	0.541844	0.374362	LOC105376827		105376827			main	1		ENST00000435552		16660321		XR_934541///XR_947033	chr1	20569588	20571148	+		18	16660321
16660324	14.7478	13.6799	14.0552	11.2423	0.0542231	-0.0542231	-0.0151777	-0.337344	VWA5B1	vonWillebrandfactorAdomaincontaining5B1	127731	AK057346|AK125833|BC101380	GO:0005576	main	1	GENSCAN00000009693	ENST00000289815|ENST00000375079|ENST00000467486|ENST00000473325|ENST00000485375|ENST00000525343|ENST00000530722|ENST00000534075		16660324	ENST00000289815 // Pfam // IPR013694 // VIT domain///ENST00000375079 // Pfam // IPR013694 // VIT domain///ENST00000530722 // Pfam // IPR013694 // VIT domain///ENST00000534075 // Pfam // IPR013694 // VIT domain///OTTHUMT00000007945 // Pfam // IPR002035 // von Willebrand factor, type A	NM_001039500///XM_006710360///XM_011540683///XM_011540684///XM_011540685///XM_011540686///XM_011540687///XM_011540688///XM_011540689///XM_011540690///XM_011540691///XM_011540692///XM_011540693///XM_011540694///XM_011540695///XM_011540696///XM_011540697///XM_011540698	chr1	20617412	20681387	+	Q5TIE3///B4DIV5///H0YED8///E9PNX8///E9PMB3///E9PP07///E9PQ62	23	16660324	Hs.205178
16660356	22.2145	25.2518	25.1187	26.8431	-0.0924435	0.092443	0.0848198	0.180607	FAM43B	familywithsequencesimilarity43,memberB	163933	BC142610|BC142686	GO:0005515	main	1	GENSCAN00000009691	ENST00000332947		16660356	ENST00000332947 // Pfam // IPR006020 // PTB/PI domain	NM_207334	chr1	20878932	20881513	+	Q6ZT52	23	16660356	Hs.429179
16660360	510.048	513.5	438.444	427.039	-0.00486755	0.0048666	-0.223107	-0.26113	CDA	cytidinedeaminase	978	BC048284|BC054036|L27943|AY634312	GO:0006206|GO:0007166|GO:0008655|GO:0009972|GO:0019858|GO:0030308|GO:0043097|GO:0044281|GO:0045980|GO:0051289|GO:0055086|GO:0005576|GO:0005829|GO:0001882|GO:0004126|GO:0005515|GO:0008270|GO:0042803|GO:0003824|GO:0016787|GO:0042802|GO:0046872	main	1	GENSCAN00000009698	ENST00000375071|ENST00000461985	NM_001785 // HumanCyc // P1-PWY///NM_001785 // HumanCyc // PWY0-1295///NM_001785 // HumanCyc // PWY0-1298///NM_001785 // HumanCyc // PWY0-181///NM_001785 // HumanCyc // PWY0-163///NM_001785 // HumanCyc // DRIBOPMET-PWY///L27943 // HumanCyc // P1-PWY///L27943 // HumanCyc // PWY0-1295///L27943 // HumanCyc // PWY0-1298///L27943 // HumanCyc // PWY0-181///L27943 // HumanCyc // PWY0-163///L27943 // Hum…	16660360	ENST00000375071 // Pfam // IPR002125 // Cytidine and deoxycytidylate deaminases, zinc-binding///OTTHUMT00000007965 // Pfam // IPR002125 // Cytidine and deoxycytidylate deaminases, zinc-binding///OTTHUMT00000007965 // Pfam // IPR013171 // Cytidine/deoxycytidylate deaminase, zinc-binding domain	NM_001785	chr1	20915441	20945401	+	P32320///Q6GV32	25	16660360	Hs.466910
16660367	106.559	81.0262	93.4349	66.9889	0.197595	-0.197595	0.00797892	-0.472061	PINK1	PTENinducedputativekinase1	65018	AB053323|AF316873|AK075225|AK130746|BC028215|AK093117	GO:0000422|GO:0000423|GO:0001934|GO:0002082|GO:0006468|GO:0006511|GO:0006950|GO:0006979|GO:0007005|GO:0010310|GO:0010629|GO:0010821|GO:0010952|GO:0016236|GO:0016239|GO:0016242|GO:0016310|GO:0016567|GO:0018105|GO:0022904|GO:0031396|GO:0031398|GO:0032148|GO:0032226|GO:0033138|GO:0033603|GO:0034599|GO:0035307|GO:0035556|GO:0036289|GO:0038203|GO:0043123|GO:0043254|GO:0043524|GO:0045727|GO:0046329|GO:…	main	1	GENSCAN00000009697	ENST00000321556|ENST00000400490|ENST00000492302		16660367	ENST00000321556 // Pfam // IPR000719 // Protein kinase domain///OTTHUMT00000007954 // Pfam // IPR000719 // Protein kinase domain///OTTHUMT00000007954 // Pfam // IPR001245 // Serine-threonine/tyrosine-protein kinase catalytic domain	NM_032409	chr1	20959948	20978004	+	Q9BXM7	20	16660367	Hs.389171
16660381	22.1093	26.126	24.1829	27.6597	-0.120416	0.120416	0.00891733	0.202719						main	1		ENST00000436642		16660381			chr1	21059373	21060445	+		17	16660381
16660384	11.8651	12.6099	10.6196	11.8681	-0.0439174	0.0439174	-0.203916	-0.0435562						main	1				16660384			chr1	21069480	21070455	+		20	16660384
16660386	3.12041	2.29918	2.8782	2.36415	0.220309	-0.220309	0.103739	-0.180105						main	3		ENST00000516105		16660386			chr1	21167734	21167795	+		5	16660386
16660388	5.52123	10.021	7.46336	7.7154	-0.429985	0.429985	0.00485086	0.0527666	LOC105376831		105376831			main	1		ENST00000416959		16660388		XR_934590///XR_934592	chr1	21592575	21593744	+		16	16660388
16660392	21.3996	20.249	25.7257	23.2808	0.039866	-0.0398655	0.305491	0.161419	LOC100506801		100506801			main	1		ENST00000449034		16660392		NR_038404	chr1	21619783	21626362	+		20	16660392	Hs.663049
16660396	6.77515	6.76783	5.06961	6.15618	0.00077939	-0.000779629	-0.417599	-0.137438						main	3		ENST00000423921|ENST00000444647		16660396			chr1	21742391	21743985	+		8	16660396
16660401	13.5692	11.4115	11.4115	13.1207	0.124923	-0.124923	-0.124923	0.0764368						main	3				16660401			chr1	21744782	21746509	+		19	16660401
16660403	44.6778	58.9285	37.6575	34.196	-0.199705	0.199705	-0.446324	-0.585434	NBPF3	neuroblastomabreakpointfamily,member3	84224	AK292580|AY598326|AY894564|AK299840|BC024011	GO:1903955|GO:0005737	main	1	GENSCAN00000033110	ENST00000318220|ENST00000318249|ENST00000342104|ENST00000434838|ENST00000454000|ENST00000467103|ENST00000469876|ENST00000475869|ENST00000477050|ENST00000478653|ENST00000485941|ENST00000619554|ENST00000486229		16660403	ENST00000318249 // Pfam // IPR010630 // Neuroblastoma breakpoint family (NBPF) domain///ENST00000318249 // Pfam // IPR010630 // Neuroblastoma breakpoint family (NBPF) domain///ENST00000318249 // Pfam // IPR010630 // Neuroblastoma breakpoint family (NBPF) domain///ENST00000318249 // Pfam // IPR010630 // Neuroblastoma breakpoint family (NBPF) domain///ENST00000318249 // Pfam // IPR010630 // Neurobl…	NM_001256416///NM_001256417///NM_032264///NR_046176///XM_006710957///XM_006710958///XM_006710959///XM_011542274///XM_011542275///XM_011542276///XM_011542277///XM_011542278///XM_011542279///XM_011542280///XM_011542281	chr1	21766582	21811498	+	Q9H094///B3KTI0///A0A087WUB7///X6RCV0///A0A087WUY9	13	16660403	Hs.325422
16660436	20.089	21.1729	22.4686	22.4686	-0.0379081	0.0379081	0.1236	0.1236	ALPL	alkalinephosphatase,liver/bone/kidney	249	AB011406|AK097413|AK293184|AK295608|AK298085|BC021289|BC066116|BC090861|BC110909|BC126165|BC136325|X14174	GO:0001501|GO:0001649|GO:0001958|GO:0003006|GO:0016311|GO:0032496|GO:0033280|GO:0046677|GO:0051384|GO:0071407|GO:0071529|GO:0008152|GO:0031214|GO:0006470|GO:0005578|GO:0005615|GO:0005886|GO:0016020|GO:0016021|GO:0031225|GO:0070062|GO:0065010|GO:0031012|GO:0004035|GO:0005515|GO:0016462|GO:0046872|GO:0003824|GO:0016787|GO:0016791	main	1	GENSCAN00000033136	ENST00000374829|ENST00000374830|ENST00000374832|ENST00000374840|ENST00000468526|ENST00000539907|ENST00000540617		16660436	ENST00000374830 // Pfam // IPR001952 // Alkaline phosphatase///ENST00000374832 // Pfam // IPR001952 // Alkaline phosphatase///ENST00000374840 // Pfam // IPR001952 // Alkaline phosphatase///ENST00000539907 // Pfam // IPR001952 // Alkaline phosphatase///ENST00000540617 // Pfam // IPR001952 // Alkaline phosphatase///OTTHUMT00000008202 // Pfam // IPR001952 // Alkaline phosphatase///OTTHUMT00000008203…	NM_000478///NM_001127501///NM_001177520///XM_005245818///XM_005245820///XM_006710546	chr1	21835858	21904905	+	P05186///B2R6Q2///Q9UIL5///B7Z1D1///Q9Y447///A0A024RAG0///B1ANL0	29	16660436	Hs.75431
16660455	16.2911	14.9191	18.6788	17.3074	0.0634608	-0.0634606	0.260783	0.150765	LOC105376834		105376834			main	1		ENST00000457706		16660455		XR_934626///XR_947046	chr1	21912965	21917680	+		16	16660455
16660458	18.0336	23.2804	23.6728	22.3522	-0.184213	0.184212	0.208325	0.125512	LDLRAD2	lowdensitylipoproteinreceptorclassAdomaincontaining2	401944	BC146860	GO:0016021|GO:0016020|GO:0005515	main	1	GENSCAN00000033134	ENST00000344642|ENST00000484271|ENST00000543870		16660458	ENST00000344642 // Pfam // IPR002172 // Low-density lipoprotein (LDL) receptor class A repeat///ENST00000543870 // Pfam // IPR002172 // Low-density lipoprotein (LDL) receptor class A repeat///OTTHUMT00000007601 // Pfam // IPR002172 // Low-density lipoprotein (LDL) receptor class A repeat	NM_001013693///XM_005245873	chr1	22138758	22151714	+	Q5SZI1	17	16660458	Hs.745158
16660468	32.5973	21.7072	32.6353	23.7967	0.293291	-0.293291	0.294972	-0.160698	CELA3B	chymotrypsin-likeelastasefamily,member3B	23436	BC005216|M18692	GO:0006508|GO:0008203|GO:0005615|GO:0004252|GO:0008233|GO:0008236|GO:0016787	main	1	GENSCAN00000033112	ENST00000337107|ENST00000374666|ENST00000400277		16660468	ENST00000337107 // Pfam // IPR001254 // Serine proteases, trypsin domain///ENST00000374666 // Pfam // IPR001254 // Serine proteases, trypsin domain///ENST00000400277 // Pfam // IPR001254 // Serine proteases, trypsin domain///OTTHUMT00000007797 // Pfam // IPR001254 // Serine proteases, trypsin domain///OTTHUMT00000096534 // Pfam // IPR001254 // Serine proteases, trypsin domain///OTTHUMT00000096536…	NM_007352///XM_011541132///XM_011541133///XM_011541134///XR_946598	chr1	22303418	22325135	+	P08861///A0A0A0MRS2///A0A0A0MSA6	10	16660468	Hs.728752
16660481	3.44987	2.02749	2.55559	3.06692	0.383423	-0.383423	-0.0494616	0.213672						main	3		ENST00000365049		16660481			chr1	22314309	22314412	+		9	16660481
16660483	17.5534	23.7225	19.3457	13.0946	-0.217253	0.217252	-0.0769897	-0.640028	CELA3A|CELA3B	chymotrypsin-likeelastasefamily,member3A|chymotrypsin-likeelastasefamily,member3B	10136///23436	BC005918|BC007028|BC008383|BC015103|D00306	GO:0006508|GO:0007586|GO:0008203|GO:0005615|GO:0004252|GO:0008233|GO:0008236|GO:0016787	main	1	GENSCAN00000046156	ENST00000290122|ENST00000374663|ENST00000400271	NM_005747 // GenMAPP // GPCRDB_Class_A_Rhodopsin-like///NM_005747 // GenMAPP // GPCRDB_Other///NM_005747 // GenMAPP // Peptide_GPCRs///ENST00000290122 // GenMAPP // GPCRDB_Class_A_Rhodopsin-like///ENST00000290122 // GenMAPP // GPCRDB_Other///ENST00000290122 // GenMAPP // Peptide_GPCRs///ENST00000374663 // GenMAPP // GPCRDB_Class_A_Rhodopsin-like///ENST00000374663 // GenMAPP // GPCRDB_Other///ENST…	16660483	ENST00000290122 // Pfam // IPR001254 // Serine proteases, trypsin domain///ENST00000374663 // Pfam // IPR001254 // Serine proteases, trypsin domain///ENST00000400271 // Pfam // IPR001254 // Serine proteases, trypsin domain///OTTHUMT00000007791 // Pfam // IPR001254 // Serine proteases, trypsin domain///OTTHUMT00000007793 // Pfam // IPR001254 // Serine proteases, trypsin domain///OTTHUMT00000096533…	NM_005747	chr1	22328149	22339035	+	P09093///Q96QL8///B1AQ52///B1AQ55///P08861	8	16660483	Hs.181289///Hs.728752
16660495	2.43699	4.23067	2.96319	2.94068	-0.397892	0.397892	-0.11584	-0.126844						main	3		ENST00000364403		16660495			chr1	22337478	22337581	+		9	16660495
16660497	10.9121	12.5608	10.5389	9.78942	-0.101503	0.101503	-0.151711	-0.258134	LINC00339	longintergenicnon-proteincodingRNA339	29092	BC016053|BC071749	GO:0016020|GO:0016021	main	1		ENST00000404210|ENST00000416769|ENST00000420503|ENST00000434233|ENST00000452322		16660497		NR_023918///NR_023919///NR_109759///NR_109760///NR_109761///NR_109762	chr1	22351681	22357716	+	Q9P007	15	16660497	Hs.279842
16660503	344.432	342.265	393.196	345.442	0.00455093	-0.00455093	0.195581	0.00877762	CDC42	celldivisioncycle42	998	AF498962|AF498963|AK297465|AK303994|AK316449|AL121737|BC002711|BC003682|BC018266|M35543|M57298	GO:0002040|GO:0003161|GO:0003334|GO:0007030|GO:0007088|GO:0007097|GO:0007163|GO:0007173|GO:0007264|GO:0007411|GO:0007596|GO:0010628|GO:0010629|GO:0016567|GO:0021762|GO:0030036|GO:0030225|GO:0030307|GO:0031069|GO:0031274|GO:0031295|GO:0031333|GO:0031424|GO:0031647|GO:0032467|GO:0033138|GO:0034332|GO:0034613|GO:0035088|GO:0035264|GO:0036336|GO:0038096|GO:0042059|GO:0042176|GO:0042692|GO:0043497|GO:…	main	1	GENSCAN00000046167|GENSCAN00000046154	ENST00000315554|ENST00000344548|ENST00000400259|ENST00000411827|ENST00000498236	NM_001039802 // GenMAPP // G13_Signaling_Pathway///NM_001039802 // GenMAPP // Integrin-mediated_cell_adhesion_KEGG///NM_001791 // GenMAPP // G13_Signaling_Pathway///NM_001791 // GenMAPP // Integrin-mediated_cell_adhesion_KEGG///NM_044472 // GenMAPP // G13_Signaling_Pathway///NM_044472 // GenMAPP // Integrin-mediated_cell_adhesion_KEGG///ENST00000315554 // GenMAPP // G13_Signaling_Pathway///ENST00…	16660503	ENST00000315554 // Pfam // IPR001806 // Small GTPase superfamily///ENST00000344548 // Pfam // IPR001806 // Small GTPase superfamily///ENST00000400259 // Pfam // IPR001806 // Small GTPase superfamily///ENST00000411827 // Pfam // IPR001806 // Small GTPase superfamily///OTTHUMT00000007787 // Pfam // IPR001806 // Small GTPase superfamily///OTTHUMT00000007787 // Pfam // IPR006689 // Small GTPase super…	NM_001039802///NM_001791///NM_044472	chr1	22379120	22419437	+	P60953///Q9UJM0///Q9UJM1///B4E1U9///B7ZAY4///B4DMH5///A0A024RAE4///A0A024RAE6///Q5JYX0	25	16660503	Hs.467637
16660518	6.02639	6.43185	5.08921	6.1134	-0.0469697	0.0469697	-0.29082	-0.0262876	CDC42-IT1	CDC42intronictranscript1	100874292	AF086337		main	1		ENST00000431803		16660518			chr1	22385690	22390692	+		25	16660518
16660521	9.25977	11.1022	13.5902	8.05989	-0.130901	0.130901	0.422613	-0.331116						main	1				16660521			chr1	22582820	22584588	+		18	16660521
16660527	113.022	109.256	115.351	119.481	0.0244427	-0.0244422	0.0538778	0.104627	ZBTB40	zincfingerandBTBdomaincontaining40	9923	AK095273|BC114607	GO:0006351|GO:0006355|GO:0006974|GO:0030282|GO:0005634|GO:0003677|GO:0046872|GO:0003674|GO:0003676|GO:0005515	main	1	GENSCAN00000046159	ENST00000374651|ENST00000375647|ENST00000400239|ENST00000404138		16660527	ENST00000374651 // Pfam // IPR000210 // BTB/POZ domain///ENST00000374651 // Pfam // IPR007087 // Zinc finger, C2H2///ENST00000375647 // Pfam // IPR000210 // BTB/POZ domain///ENST00000375647 // Pfam // IPR007087 // Zinc finger, C2H2///ENST00000400239 // Pfam // IPR000210 // BTB/POZ domain///ENST00000404138 // Pfam // IPR000210 // BTB/POZ domain///ENST00000404138 // Pfam // IPR007087 // Zinc finger…	NM_001083621///NM_014870///XM_011542499///XM_011542500///XR_946804///XR_946805	chr1	22778344	22857650	+	Q9NUA8///B2RBP0///Q1RMZ5///B3KR52///F8WAI8///B1AKC8	42	16660527	Hs.418966
16660552	34.6379	33.1242	29.4486	26.9403	0.0322342	-0.0322342	-0.201919	-0.330356						main	1		ENST00000438551		16660552			chr1	22843967	22846201	+		21	16660552
16660555	17.16	14.3833	14.3833	12.3579	0.127331	-0.127331	-0.127331	-0.346294	EPHA8	EPHreceptorA8	2046	AB040892|BC038796|BC072417	GO:0006929|GO:0007155|GO:0007411|GO:0016322|GO:0018108|GO:0030155|GO:0031175|GO:0033628|GO:0043410|GO:0043552|GO:0046777|GO:0048013|GO:0006468|GO:0007169|GO:0007275|GO:0007399|GO:0016310|GO:0005886|GO:0005887|GO:0031901|GO:0043005|GO:0005768|GO:0016020|GO:0016021|GO:0042995|GO:0005004|GO:0005524|GO:0000166|GO:0004672|GO:0004713|GO:0004714|GO:0005003|GO:0016301|GO:0016740|GO:0005515|GO:0016772	main	1	GENSCAN00000046170	ENST00000166244|ENST00000374644|ENST00000538803		16660555	ENST00000166244 // Pfam // IPR001090 // Ephrin receptor ligand binding domain///ENST00000166244 // Pfam // IPR001245 // Serine-threonine/tyrosine-protein kinase catalytic domain///ENST00000166244 // Pfam // IPR001660 // Sterile alpha motif domain///ENST00000166244 // Pfam // IPR003961 // Fibronectin type III///ENST00000166244 // Pfam // IPR003961 // Fibronectin type III///ENST00000166244 // Pfam …	NM_001006943///NM_020526///XM_011540968///XM_011540969///XM_011540970///XM_011540971///XM_011540972///XM_011540973///XM_011540974///XM_011540975///XR_946576///XR_946577///XR_946578	chr1	22890004	22930087	+	P29322	21	16660555	Hs.283613
16660575	10.5815	11.3076	12.1754	12.7494	-0.0478752	0.0478752	0.154558	0.221011	C1QA	complementcomponent1,qsubcomponent,Achain	712	AF135157|AF260332|BC030153|BC071986	GO:0006956|GO:0006958|GO:0007267|GO:0045087|GO:0002376|GO:0005576|GO:0005581|GO:0005602|GO:0070062|GO:0005515	main	1	GENSCAN00000046158	ENST00000374642|ENST00000402322|ENST00000438241	NM_015991 // GenMAPP // Complement_Activation_Classical///ENST00000374642 // GenMAPP // Complement_Activation_Classical///ENST00000402322 // GenMAPP // Complement_Activation_Classical///ENST00000438241 // GenMAPP // Complement_Activation_Classical///AF135157 // GenMAPP // Complement_Activation_Classical///AF260332 // GenMAPP // Complement_Activation_Classical///BC030153 // GenMAPP // Complement_A…	16660575	ENST00000374642 // Pfam // IPR001073 // C1q domain///ENST00000374642 // Pfam // IPR008160 // Collagen triple helix repeat///ENST00000402322 // Pfam // IPR001073 // C1q domain///ENST00000402322 // Pfam // IPR008160 // Collagen triple helix repeat///ENST00000438241 // Pfam // IPR001073 // C1q domain///ENST00000438241 // Pfam // IPR008160 // Collagen triple helix repeat///OTTHUMT00000008087 // Pfam …	NM_015991	chr1	22962999	22966175	+	P02745///Q9H2L7///A0A024RAG6///X6RLJ0	18	16660575	Hs.632379
16660581	21.022	21.5805	27.5507	24.2811	-0.0189147	0.0189142	0.371275	0.189021	C1QC	complementcomponent1,qsubcomponent,Cchain	714	AF087892|AK226152|BC009016	GO:0006955|GO:0006956|GO:0006958|GO:0030853|GO:0045087|GO:0045650|GO:0002376|GO:0005576|GO:0005581|GO:0005615|GO:0070062|GO:0072562|GO:0005515	main	1	GENSCAN00000046155	ENST00000374637|ENST00000374639|ENST00000374640	NM_001114101 // GenMAPP // Complement_Activation_Classical///NM_172369 // GenMAPP // Complement_Activation_Classical///ENST00000374637 // GenMAPP // Complement_Activation_Classical///ENST00000374639 // GenMAPP // Complement_Activation_Classical///ENST00000374640 // GenMAPP // Complement_Activation_Classical///AF087892 // GenMAPP // Complement_Activation_Classical///AK226152 // GenMAPP // Compleme…	16660581	ENST00000374637 // Pfam // IPR001073 // C1q domain///ENST00000374637 // Pfam // IPR008160 // Collagen triple helix repeat///ENST00000374637 // Pfam // IPR008160 // Collagen triple helix repeat///ENST00000374639 // Pfam // IPR001073 // C1q domain///ENST00000374639 // Pfam // IPR008160 // Collagen triple helix repeat///ENST00000374639 // Pfam // IPR008160 // Collagen triple helix repeat///ENST00000…	NM_001114101///NM_172369	chr1	22970118	22974603	+	P02747///A0A024RAA7	22	16660581	Hs.467753
16660587	9.29242	10.0792	11.2457	11.3033	-0.0586236	0.0586236	0.21662	0.223995	C1QB	complementcomponent1,qsubcomponent,Bchain	713	BC008983|X03084	GO:0006956|GO:0006958|GO:0045087|GO:0048839|GO:0002376|GO:0005576|GO:0005581|GO:0005602|GO:0070062|GO:0072562|GO:0005515|GO:0042803	main	1	GENSCAN00000046157	ENST00000314933|ENST00000432749|ENST00000509305|ENST00000510260	NM_000491 // GenMAPP // Complement_Activation_Classical///XM_011542059 // GenMAPP // Complement_Activation_Classical///ENST00000314933 // GenMAPP // Complement_Activation_Classical///ENST00000432749 // GenMAPP // Complement_Activation_Classical///ENST00000509305 // GenMAPP // Complement_Activation_Classical///ENST00000510260 // GenMAPP // Complement_Activation_Classical///BC008983 // GenMAPP // C…	16660587	ENST00000314933 // Pfam // IPR001073 // C1q domain///ENST00000314933 // Pfam // IPR008160 // Collagen triple helix repeat///ENST00000314933 // Pfam // IPR008160 // Collagen triple helix repeat///ENST00000432749 // Pfam // IPR001073 // C1q domain///ENST00000432749 // Pfam // IPR008160 // Collagen triple helix repeat///ENST00000432749 // Pfam // IPR008160 // Collagen triple helix repeat///ENST00000…	NM_000491///XM_011542059	chr1	22979255	22988031	+	P02746///A0A024RAB9///A0A0A0MSV6///D6R934///D6RGJ1	23	16660587	Hs.8986
16660594	7.78741	9.43729	8.44455	11.2382	-0.138615	0.138615	-0.0217376	0.390585						main	1				16660594			chr1	23007533	23008941	+		20	16660594
16660596	288.287	356.826	315.783	387.314	-0.153858	0.153858	-0.0224314	0.272141	EPHB2	EPHreceptorB2	2048	AF025304|AK298898|AK299701|BC067861|D31661|L41939	GO:0001525|GO:0001655|GO:0007399|GO:0007411|GO:0007413|GO:0016310|GO:0018108|GO:0022038|GO:0042472|GO:0048013|GO:0050878|GO:0051965|GO:0060021|GO:0060996|GO:0060997|GO:0071679|GO:0006468|GO:0007169|GO:0007275|GO:0005576|GO:0005829|GO:0005886|GO:0005887|GO:0030424|GO:0030425|GO:0016020|GO:0016021|GO:0042995|GO:0043025|GO:0004713|GO:0005005|GO:0005515|GO:0005524|GO:0000166|GO:0004672|GO:0004714|GO:…	main	1	GENSCAN00000046152	ENST00000374627|ENST00000374630|ENST00000374632|ENST00000400191|ENST00000465676|ENST00000490436|ENST00000544305		16660596	ENST00000374627 // Pfam // IPR001090 // Ephrin receptor ligand binding domain///ENST00000374627 // Pfam // IPR001245 // Serine-threonine/tyrosine-protein kinase catalytic domain///ENST00000374627 // Pfam // IPR001660 // Sterile alpha motif domain///ENST00000374627 // Pfam // IPR003961 // Fibronectin type III///ENST00000374627 // Pfam // IPR003961 // Fibronectin type III///ENST00000374627 // Pfam …	NM_001309192///NM_001309193///NM_004442///NM_017449///XM_006710441///XM_006710442///XM_011540976	chr1	23037331	23241823	+	P29323///Q6NVW1///Q4LE53///B4DSE0///B4DQP7///E2I6F7///B1AKC9	28	16660596	Hs.523329
16660620	12.6666	15.6399	19.1497	13.6419	-0.152099	0.152099	0.444196	-0.0450816	MIR4684	microRNA4684	100616391			main	3		ENST00000581646		16660620		NR_039832	chr1	23046010	23046091	+		15	16660620
16660624	390.496	532.357	445.243	516.373	-0.223543	0.223543	-0.0342598	0.179562	KDM1A	lysine(K)-specificdemethylase1A	23028	AK128669|AK290328|BC040194|BC048134	GO:0000122|GO:0001701|GO:0006325|GO:0006351|GO:0006357|GO:0006482|GO:0007264|GO:0007596|GO:0008283|GO:0010569|GO:0010725|GO:0021983|GO:0030851|GO:0032091|GO:0033169|GO:0033184|GO:0034644|GO:0034720|GO:0043392|GO:0043433|GO:0043518|GO:0045648|GO:0045654|GO:0045892|GO:0045944|GO:0046886|GO:0051091|GO:0051572|GO:0051573|GO:0055001|GO:0055114|GO:0071480|GO:1902166|GO:1903827|GO:2000179|GO:2000648|GO:…	main	1	GENSCAN00000019036	ENST00000356634|ENST00000400181|ENST00000465864|ENST00000481879|ENST00000494920|ENST00000602503		16660624	ENST00000356634 // Pfam // IPR002937 // Amine oxidase///ENST00000356634 // Pfam // IPR007526 // SWIRM domain///ENST00000400181 // Pfam // IPR002937 // Amine oxidase///ENST00000400181 // Pfam // IPR007526 // SWIRM domain///ENST00000465864 // Pfam // IPR002937 // Amine oxidase///ENST00000494920 // Pfam // IPR002937 // Amine oxidase///OTTHUMT00000008880 // Pfam // IPR002937 // Amine oxidase///OTTHUM…	NM_001009999///NM_015013///XM_005245786///XM_006710472///XM_006710473///XM_006710474	chr1	23345941	23410184	+	O60341///A8K2R3///R4GMQ1///R4GMP9	32	16660624	Hs.591518
16660648	5.14535	7.32761	5.76874	5.49242	-0.255037	0.255037	-0.0900497	-0.160865	MIR3115	microRNA3115	100422866			main	1		ENST00000577915		16660648		NR_036057	chr1	23370798	23370865	+		15	16660648
16660650	12.248	5.026	12.4079	9.08909	0.642531	-0.64253	0.661247	0.212193						main	3		ENST00000384208		16660650			chr1	23489197	23489303	+		10	16660650
16660652	102.11	191.605	133.118	187.735	-0.454008	0.454007	-0.071425	0.42457						main	1		ENST00000516769		16660652			chr1	23490446	23490546	+		10	16660652
16660654	12.7117	19.1646	14.9369	14.8867	-0.296142	0.296142	-0.0634222	-0.0682776	ZNF436-AS1	ZNF436antisenseRNA1	148898	BC028411|BC054115|BC068594		main	1		ENST00000335648|ENST00000437367|ENST00000454117|ENST00000458053|ENST00000518600|ENST00000518821		16660654		NR_033690///NR_033691	chr1	23695464	23698332	+	Q8NC38	24	16660654	Hs.61884
16660664	15.9287	15.7265	16.1409	18.4093	0.00921607	-0.00921631	0.0283065	0.218018	MDS2	myelodysplasticsyndrome2translocationassociated	259283	AJ310434|BC041472|BC069164	GO:0005615	main	1		ENST00000374555|ENST00000477916|ENST00000612756		16660664		NR_027042	chr1	23907985	23967058	+	Q8NDY4///A0A024RAF8///A0A087X0B0	22	16660664	Hs.523369
16660673	514.981	596.063	572.734	600.888	-0.105473	0.105474	0.0478725	0.117105	RPL11	ribosomalproteinL11	6135	AY871274|BC018970|L05092|AK225425	GO:0000027|GO:0000184|GO:0006364|GO:0006412|GO:0006413|GO:0006414|GO:0006415|GO:0006605|GO:0006614|GO:0010467|GO:0016032|GO:0019058|GO:0019083|GO:0034504|GO:0042273|GO:0044267|GO:0005730|GO:0005737|GO:0005829|GO:0016020|GO:0022625|GO:0070062|GO:0005622|GO:0005634|GO:0005840|GO:0030529|GO:0003723|GO:0003735|GO:0005515|GO:0019843|GO:0044822	main	1	GENSCAN00000019038	ENST00000374550|ENST00000443624|ENST00000458455|ENST00000467075|ENST00000482370	NM_000975 // GenMAPP // Ribosomal_Proteins///NM_000975 // GenMAPP // Ribosomal_Proteins///NM_001199802 // GenMAPP // Ribosomal_Proteins///NM_001199802 // GenMAPP // Ribosomal_Proteins///ENST00000374550 // GenMAPP // Ribosomal_Proteins///ENST00000374550 // GenMAPP // Ribosomal_Proteins///ENST00000443624 // GenMAPP // Ribosomal_Proteins///ENST00000443624 // GenMAPP // Ribosomal_Proteins///ENST00000…	16660673	ENST00000374550 // Pfam // IPR031309 // Ribosomal protein L5, C-terminal///ENST00000374550 // Pfam // IPR031310 // Ribosomal protein L5, N-terminal///ENST00000443624 // Pfam // IPR031309 // Ribosomal protein L5, C-terminal///ENST00000443624 // Pfam // IPR031310 // Ribosomal protein L5, N-terminal///ENST00000458455 // Pfam // IPR031309 // Ribosomal protein L5, C-terminal///ENST00000458455 // Pfam …	NM_000975///NM_001199802	chr1	24018269	24022915	+	P62913///Q5VVD0///Q08ES8///Q5VVC9///Q5VVC8	23	16660673	Hs.719951
16660685	45.568	46.3503	51.9612	62.4347	-0.0122781	0.0122786	0.177135	0.442049	TCEB3	transcriptionelongationfactorB(SIII),polypeptide3(110kDa,elonginA)	6924	BC002883|L47345	GO:0006357|GO:0006366|GO:0006368|GO:0010467|GO:0016032|GO:0042787|GO:0050434|GO:0006351|GO:0006355|GO:0006414|GO:0005615|GO:0005654|GO:0016021|GO:0070449|GO:0005634|GO:0005737|GO:0003677|GO:0004842|GO:0005515|GO:0003746	main	1	GENSCAN00000019045	ENST00000418390|ENST00000487554|ENST00000609199|ENST00000613537		16660685	ENST00000418390 // Pfam // IPR010684 // RNA polymerase II transcription factor SIII, subunit A///ENST00000418390 // Pfam // IPR017923 // Transcription factor IIS, N-terminal///ENST00000609199 // Pfam // IPR010684 // RNA polymerase II transcription factor SIII, subunit A///ENST00000609199 // Pfam // IPR017923 // Transcription factor IIS, N-terminal///ENST00000613537 // Pfam // IPR010684 // RNA pol…	NM_003198	chr1	24069645	24088549	+	Q14241///A0A024RAC6	20	16660685	Hs.15535
16660700	50.8246	46.8395	67.1052	70.4655	0.0589004	-0.0589004	0.459799	0.530291	PITHD1	PITH(C-terminalproteasome-interactingdomainofthioredoxin-like)domaincontaining1	57095	AF221595|AF271784|AK296662|BC017208	GO:0005634	main	1	GENSCAN00000019044	ENST00000246151|ENST00000374524|ENST00000415372		16660700	ENST00000246151 // Pfam // IPR010400 // PITH domain///ENST00000374524 // Pfam // IPR010400 // PITH domain///ENST00000415372 // Pfam // IPR010400 // PITH domain///OTTHUMT00000008243 // Pfam // IPR010400 // PITH domain///OTTHUMT00000008244 // Pfam // IPR010400 // PITH domain///OTTHUMT00000096559 // Pfam // IPR010400 // PITH domain	NM_020362///XM_011541804	chr1	24104876	24115148	+	Q9GZP4///B4DKP7///X6R8S9///X6RHB9	20	16660700	Hs.31819
16660713	30.1017	42.4392	35.1896	42.4392	-0.247778	0.247778	-0.0224719	0.247778	LYPLA2	lysophospholipaseII	11313		GO:0002084|GO:0006631|GO:0006629|GO:0008152|GO:0005737|GO:0070062|GO:0008474|GO:0052689|GO:0016787	main	1	GENSCAN00000019044	ENST00000374502|ENST00000374505|ENST00000374514|ENST00000421070|ENST00000472213|ENST00000492577		16660713	ENST00000374502 // Pfam // IPR003140 // Phospholipase/carboxylesterase/thioesterase///ENST00000374505 // Pfam // IPR003140 // Phospholipase/carboxylesterase/thioesterase///ENST00000374514 // Pfam // IPR003140 // Phospholipase/carboxylesterase/thioesterase///ENST00000421070 // Pfam // IPR003140 // Phospholipase/carboxylesterase/thioesterase///OTTHUMT00000008245 // Pfam // IPR003140 // Phospholipas…	XM_005245728	chr1	24117460	24122029	+	O95372///Q5QPQ3///Q5QPN9///Q5QPN5	11	16660713	Hs.533479
16660732	2.75534	3.27603	2.7121	2.60003	-0.124857	0.124857	-0.147678	-0.208563						main	1				16660732			chr1	24208745	24208842	+		8	16660732
16660734	10.7204	8.20232	9.34499	10.8477	0.193131	-0.193131	-0.0049696	0.210157	MIR378F	microRNA378f	100616492			main	1		ENST00000578143		16660734		NR_039615	chr1	24255560	24255637	+		18	16660734
16660736	6.85609	5.28553	6.14832	4.94889	0.187669	-0.187669	0.0304759	-0.28261	PNRC2	proline-richnuclearreceptorcoactivator2	55629	AF374386|BC001959|BC078177	GO:0000184|GO:0006351|GO:0006355|GO:0031087|GO:0001843|GO:0003007|GO:0006915|GO:0006919|GO:0007165|GO:0007264|GO:0008285|GO:0008360|GO:0021575|GO:0030036|GO:0030336|GO:0030900|GO:0032956|GO:0035023|GO:0035024|GO:0035307|GO:0043547|GO:0048041|GO:0051056|GO:0051497|GO:0051895|GO:1900119|GO:0000932|GO:0005634|GO:0005737|GO:0005829|GO:0005901|GO:0005925|GO:0016020|GO:0030054|GO:0030864|GO:0032587|GO:…	main	1		ENST00000334351|ENST00000471915		16660736		NM_017761	chr1	24285599	24289952	+	Q9NPJ4///Q96QB1///A0A024RAC2	8	16660736	Hs.7862///Hs.512636
16660742	29.3552	45.6396	18.288	24.51	-0.318334	0.318334	-1.00105	-0.578582	LOC105376863		105376863			main	1				16660742		XR_935252///XR_947073	chr1	24348319	24350190	+		14	16660742
16660745	25.2237	20.6702	22.6238	24.2019	0.143616	-0.143615	-0.0133271	0.0839543						main	1		ENST00000439239		16660745			chr1	24367343	24413289	+		26	16660745
16660749	10.1629	14.9141	13.029	12.0012	-0.276687	0.276687	0.0817342	-0.0368195						main	1		ENST00000429191		16660749			chr1	24393264	24410055	+		22	16660749
16660753	20.8241	34.9737	26.4021	15.8284	-0.374008	0.374008	-0.0316095	-0.76975	LOC284632		284632			main	1		ENST00000439059		16660753		NR_027087	chr1	24526730	24538183	+		9	16660753	Hs.638906
16660757	97.9005	103.413	111.814	92.7347	-0.0395117	0.0395117	0.152197	-0.117719	GRHL3	grainyhead-liketranscriptionfactor3	57822	AY231160|BC036890	GO:0001736|GO:0001843|GO:0006357|GO:0006366|GO:0007389|GO:0007398|GO:0007417|GO:0008544|GO:0032956|GO:0042060|GO:0043547|GO:0045944|GO:0061029|GO:0061436|GO:0090103|GO:0090179|GO:0006351|GO:0006355|GO:0010628|GO:0045893|GO:0005634|GO:0005654|GO:0005737|GO:0001228|GO:0003700|GO:0005515|GO:0031490|GO:0043565|GO:0000981|GO:0003677	main	1	GENSCAN00000030510	ENST00000236255|ENST00000350501|ENST00000356046|ENST00000361548|ENST00000524724|ENST00000528064|ENST00000528181|ENST00000530984		16660757	ENST00000236255 // Pfam // IPR007604 // CP2 transcription factor///ENST00000350501 // Pfam // IPR007604 // CP2 transcription factor///ENST00000356046 // Pfam // IPR007604 // CP2 transcription factor///ENST00000361548 // Pfam // IPR007604 // CP2 transcription factor///OTTHUMT00000008411 // Pfam // IPR007604 // CP2 transcription factor///OTTHUMT00000009047 // Pfam // IPR007604 // CP2 transcription …	NM_001195010///NM_021180///NM_198173///NM_198174///XM_011541869///XM_011541870	chr1	24645812	24690972	+	Q8TE85///Q9NST3///E9PLT6///E9PLG9	12	16660757	Hs.657920
16660785	86.119	86.119	79.2551	75.9255	0	0	-0.119829	-0.181748	NIPAL3	NIPA-likedomaincontaining3	57185	BC001265|BC012492|BC063583|BX538110	GO:0015693|GO:1903830|GO:0016021|GO:0016020|GO:0005515|GO:0015095	main	1	GENSCAN00000030496	ENST00000003912|ENST00000339255|ENST00000358028|ENST00000374399|ENST00000432012|ENST00000475663|ENST00000488155		16660785	ENST00000003912 // Pfam // IPR008521 // Magnesium transporter NIPA///ENST00000339255 // Pfam // IPR008521 // Magnesium transporter NIPA///ENST00000358028 // Pfam // IPR008521 // Magnesium transporter NIPA///ENST00000374399 // Pfam // IPR008521 // Magnesium transporter NIPA///OTTHUMT00000009178 // Pfam // IPR008521 // Magnesium transporter NIPA///OTTHUMT00000009179 // Pfam // IPR008521 // Magnesiu…	NM_020448///XM_005245947///XM_011541806///XM_011541807///XM_011541808	chr1	24742245	24799473	+	Q6P499///Q7Z354///Q96EB9///A6NN97///H0Y4I9	41	16660785	Hs.523442
16660810	110.592	123.432	86.7527	85.4704	-0.079236	0.079236	-0.429498	-0.450982	RCAN3	RCANfamilymember3	11123	AF176116|AY906854|BC035854|EF431960|EF467309|EF529733|HQ287726|HQ317421|HQ317422|HQ317423|HQ317426|HQ317427|JN203053	GO:0009653|GO:0019722|GO:0050790|GO:0070884|GO:0005737|GO:0005622|GO:0003723|GO:0005515|GO:0008597|GO:0031013|GO:0000166	main	1	GENSCAN00000030505	ENST00000374393|ENST00000374395|ENST00000412742|ENST00000425530|ENST00000436717|ENST00000482807|ENST00000538532|ENST00000610732|ENST00000616511|ENST00000618490|ENST00000630217		16660810	ENST00000374395 // Pfam // IPR006931 // Calcipressin///ENST00000412742 // Pfam // IPR006931 // Calcipressin///ENST00000425530 // Pfam // IPR006931 // Calcipressin///ENST00000436717 // Pfam // IPR006931 // Calcipressin///ENST00000538532 // Pfam // IPR006931 // Calcipressin///ENST00000610732 // Pfam // IPR006931 // Calcipressin///ENST00000616511 // Pfam // IPR006931 // Calcipressin///ENST0000061849…	NM_001251977///NM_001251978///NM_001251979///NM_001251980///NM_001251981///NM_001251982///NM_001251983///NM_001251984///NM_001251985///NM_013441	chr1	24828841	24863898	+	Q9UKA8///C8CJH0///A0A024RAH2///H0YF64	27	16660810	Hs.656799///Hs.737226
16660822	28.6888	16.1102	21.8422	13.0091	0.416257	-0.416257	0.0228891	-0.724709	NCMAP	noncompactmyelinassociatedprotein	400746	BC050474|BC127785|BC147014|BC147015	GO:0031643|GO:0032290|GO:0005887|GO:0033270|GO:0043220|GO:0005886|GO:0016020|GO:0016021|GO:0019911	main	1	GENSCAN00000030500	ENST00000374392|ENST00000486262		16660822		NM_001010980///XM_005245872///XM_011541463	chr1	24882567	24935819	+	Q5T1S8	18	16660822	Hs.200253
16660828	461.96	525.598	487.614	564.341	-0.0930958	0.0930958	-0.0151234	0.195704	SRRM1	serine/argininerepetitivematrix1	10250	AF048977|AF419855|AK293576|AK302498|BC036187	GO:0000375|GO:0000398|GO:0006366|GO:0006369|GO:0006406|GO:0008380|GO:0010467|GO:0031124|GO:0006397|GO:0005634|GO:0005654|GO:0005829|GO:0016363|GO:0016607|GO:0071013|GO:0005681|GO:0003677|GO:0005515|GO:0044822|GO:0003723	main	1	GENSCAN00000030500|GENSCAN00000030506	ENST00000323848|ENST00000374389|ENST00000447431|ENST00000461768|ENST00000462710|ENST00000466910|ENST00000468822|ENST00000470243|ENST00000471693|ENST00000474843|ENST00000478890|ENST00000479034|ENST00000485441|ENST00000485541|ENST00000488317|ENST00000489130|ENST00000490543|ENST00000494934|ENST00000495561|ENST00000496882|ENST00000593639|ENST00000596378|ENST00000600523	NM_001303448 // GenMAPP // mRNA_processing_Reactome///NM_001303449 // GenMAPP // mRNA_processing_Reactome///NM_005839 // GenMAPP // mRNA_processing_Reactome///XM_005245717 // GenMAPP // mRNA_processing_Reactome///XM_005245718 // GenMAPP // mRNA_processing_Reactome///XM_005245720 // GenMAPP // mRNA_processing_Reactome///XM_005245721 // GenMAPP // mRNA_processing_Reactome///XM_005245722 // GenMAPP …	16660828	ENST00000323848 // Pfam // IPR002483 // PWI domain///ENST00000374389 // Pfam // IPR002483 // PWI domain///ENST00000447431 // Pfam // IPR002483 // PWI domain///ENST00000593639 // Pfam // IPR002483 // PWI domain///ENST00000596378 // Pfam // IPR002483 // PWI domain///OTTHUMT00000009292 // Pfam // IPR002483 // PWI domain///OTTHUMT00000009293 // Pfam // IPR002483 // PWI domain///OTTHUMT00000467271 // …	NM_001303448///NM_001303449///NM_005839///XM_005245717///XM_005245718///XM_005245720///XM_005245721///XM_005245722///XM_011540478///XM_011540479///XM_011540480///XM_011540481///XM_011540482///XM_011540483///XR_241183	chr1	24958207	24999772	+	Q8IYB3///B7Z7U0///B4DED5///A9Z1X7///E9PCT1///M0QXG5///M0R088///M0R1E7	26	16660828	Hs.18192
16660863	172.104	103.305	111.327	89.5741	0.368186	-0.368186	-0.260291	-0.573943	CLIC4	chlorideintracellularchannel4	25932	AF097330|AF109196|AK301466|AL162008|BC012444|CR533501	GO:0001525|GO:0001886|GO:0006749|GO:0006821|GO:0006915|GO:0007035|GO:0009566|GO:0030154|GO:0030216|GO:0030336|GO:0034765|GO:0035088|GO:0035264|GO:0048754|GO:0051493|GO:0061299|GO:0071277|GO:1902476|GO:0006810|GO:0006811|GO:0005622|GO:0005737|GO:0005739|GO:0005813|GO:0005829|GO:0005886|GO:0005902|GO:0005911|GO:0009986|GO:0015629|GO:0015630|GO:0016363|GO:0030496|GO:0030659|GO:0034707|GO:0045177|GO:…	main	1	GENSCAN00000030502	ENST00000374379|ENST00000488683|ENST00000489758|ENST00000497755		16660863	ENST00000374379 // Pfam // IPR004045 // Glutathione S-transferase, N-terminal	NM_013943///XM_011541202	chr1	25071760	25170815	+	Q9Y696///Q6FIC5///Q9NVF8///B4DWC4///B3KTR3	24	16660863	Hs.440544
16660876	42.2128	59.3794	41.1102	26.4752	-0.24614	0.24614	-0.284323	-0.919178						main	3				16660876			chr1	25236634	25236727	+		6	16660876
16660878	7.95831	9.46256	11.0419	9.04203	-0.124885	0.124885	0.347575	0.0593009	LOC105376878		105376878			main	1		ENST00000456316		16660878		XR_935714///XR_935715///XR_935721///XR_935726///XR_935727///XR_935730///XR_935733///XR_947083///XR_947084///XR_947085///XR_947086///XR_947087///XR_947088///XR_947089	chr1	25287836	25289588	+		22	16660878
16660882	4.23067	4.23067	4.23067	3.99219	0	0	0	-0.0837058	MIR4425	microRNA4425	100616365			main	1		ENST00000580572		16660882		NR_039623	chr1	25349994	25350077	+		23	16660882
16660884	9.32919	7.6924	9.60729	6.79447	0.139158	-0.139159	0.181536	-0.318231	LOC105376879		105376879			main	1				16660884		XR_935737///XR_935738///XR_947090///XR_947091	chr1	25367664	25373839	+		19	16660884
16660888	7.38364	7.87275	6.65427	9.20921	-0.0462677	0.0462677	-0.196319	0.272479						main	1		ENST00000455902		16660888			chr1	25534630	25535360	+		20	16660888
16660891	3.79073	4.46329	5.22832	3.47657	-0.117818	0.117817	0.346055	-0.242627	RHD	Rhbloodgroup,Dantigen	6007	AB018966|AB018967|AB018968|AB018969|AB046420|AB049754|AF037626|AF187846|AF312679|AF510069|AF510070|AK297151|AY751491|AY751492|AY751493|AY751494|AY751495|AY751496|BC139922|DQ451878|EU557240|JF436967|JN635688|JN635689|JQ065733|JQ424879|KT240043|LC053447|X63097|L08429	GO:0072488|GO:0015696|GO:0005887|GO:0016020|GO:0016021|GO:0008519	main	1	GENSCAN00000023735	ENST00000328664|ENST00000342055|ENST00000357542|ENST00000417538|ENST00000423810|ENST00000454452|ENST00000564398|ENST00000568195|ENST00000615607|ENST00000622561		16660891	ENST00000328664 // Pfam // IPR024041 // Ammonium transporter AmtB-like domain///ENST00000342055 // Pfam // IPR024041 // Ammonium transporter AmtB-like domain///ENST00000357542 // Pfam // IPR024041 // Ammonium transporter AmtB-like domain///ENST00000417538 // Pfam // IPR024041 // Ammonium transporter AmtB-like domain///ENST00000423810 // Pfam // IPR024041 // Ammonium transporter AmtB-like domain//…	NM_001127691///NM_001282867///NM_001282868///NM_001282869///NM_001282870///NM_001282871///NM_001282872///NM_016124///XM_011541892///XR_946734///XR_946735///XR_946736	chr1	25598981	25656936	+	P18577///Q02161///Q5XLT3///Q7RU08///B4DLT8///Q7Z594///Q6SV88///Q9UK19///Q9HCC3///E7BAS3///B2LR44///Q6SV87///B2LR45///B2ZGP9///B5MEI6///Q9UK74///Q9C0J7///Q6SV90///E7BAS4///B2ZGP8///Q5XLT0///E7BAS6///Q99906///Q9H248///Q8IZT1///H2DQF5///D0AB02///G1AUC2///E7BAS5///Q5XLS8///H2ETA0///Q6KC49///K9JHF7///H6SH95///Q1KT12///H2DQF6///Q6SV91///Q9UDZ5///Q6SV89///Q8IZT0///G1AUC3///B2ZGQ0///Q9UPC8///E7EVW1///H3B…	12	16660891	Hs.449968
16660906	625.762	639.628	616.121	606.202	-0.0158091	0.01581	-0.038209	-0.0616245	TMEM50A	transmembraneprotein50A	23585	AF081282|AF087880|AK299180|AY071927|AY358650|BC007341|BC066908|BX537683|JX644905|JX644906|AK074960	GO:0005783|GO:0016021|GO:0005737|GO:0016020	main	1	GENSCAN00000023735	ENST00000374358|ENST00000468704|ENST00000480937|ENST00000487234|ENST00000491936|ENST00000498135		16660906	ENST00000374358 // Pfam // IPR007919 // Uncharacterised protein family UPF0220///OTTHUMT00000020313 // Pfam // IPR007919 // Uncharacterised protein family UPF0220	NM_014313///XM_005245817///XM_011541159	chr1	25664408	25688852	+	O95807///Q7RU07///Q7Z509///B2R6I5///B7Z5M7	22	16660906	Hs.705699
16660917	2.69646	2.57719	2.28351	2.61756	0.0326333	-0.0326333	-0.207178	-0.0102082						main	3				16660917			chr1	25667462	25667525	+		14	16660917
16660919	231.688	172.077	182.373	181.159	0.214564	-0.214564	-0.130726	-0.140362	TMEM57	transmembraneprotein57	55219	AY845015|AY845035|AY845036|BC032427	GO:0007420|GO:0008150|GO:0005634|GO:0016021|GO:0030424|GO:0031965|GO:0044306|GO:0045202|GO:0016020|GO:0042995|GO:0043005|GO:0003674	main	1	GENSCAN00000023748	ENST00000374343|ENST00000399766|ENST00000470035		16660919	ENST00000374343 // Pfam // IPR019130 // Macoilin///ENST00000399766 // Pfam // IPR019130 // Macoilin///ENST00000399766 // Pfam // IPR019130 // Macoilin///OTTHUMT00000009659 // Pfam // IPR019130 // Macoilin	NM_001282564///NM_018202///XM_005245931///XM_011541704	chr1	25757388	25826700	+	Q8N5G2	20	16660919	Hs.189782
16660933	48.7344	48.3086	46.8883	44.2372	0.00633049	-0.00633097	-0.0493836	-0.133351	LDLRAP1	lowdensitylipoproteinreceptoradaptorprotein1	26119	AK024397|AK091219|AK124554|BC029770	GO:0006810|GO:0006898|GO:0008203|GO:0009967|GO:0031623|GO:0042632|GO:0042982|GO:0043393|GO:0048260|GO:0090003|GO:0090118|GO:0090205|GO:0006629|GO:0006897|GO:0008202|GO:0005769|GO:0005829|GO:0005883|GO:0009898|GO:0009925|GO:0030121|GO:0030122|GO:0030424|GO:0055037|GO:0005737|GO:0001540|GO:0001784|GO:0005515|GO:0005546|GO:0030159|GO:0030276|GO:0035591|GO:0035612|GO:0035615|GO:0050750	main	1	GENSCAN00000023743	ENST00000374338|ENST00000462394|ENST00000470950|ENST00000474283|ENST00000484476|ENST00000485476|ENST00000488127		16660933	ENST00000374338 // Pfam // IPR006020 // PTB/PI domain///OTTHUMT00000019350 // Pfam // IPR006020 // PTB/PI domain///OTTHUMT00000019350 // Pfam // IPR013625 // Tensin phosphotyrosine-binding domain	NM_015627///XM_006710559///XM_006710560///XM_006710561///XM_011541209///XM_011541210///XM_011541211///XM_011541212///XR_426598///XR_946602///XR_946603	chr1	25870071	25895377	+	Q5SW96///B3KR97///Q9H7R8	21	16660933	Hs.590911
16660950	11.4494	10.1765	11.9805	11.404	0.0850148	-0.0850148	0.15044	0.079287	LDLRAP1	lowdensitylipoproteinreceptoradaptorprotein1	26119		GO:0006810|GO:0006898|GO:0008203|GO:0009967|GO:0031623|GO:0042632|GO:0042982|GO:0043393|GO:0048260|GO:0090003|GO:0090118|GO:0090205|GO:0006629|GO:0006897|GO:0008202|GO:0005769|GO:0005829|GO:0005883|GO:0009898|GO:0009925|GO:0030121|GO:0030122|GO:0030424|GO:0055037|GO:0005737|GO:0001540|GO:0001784|GO:0005515|GO:0005546|GO:0030159|GO:0030276|GO:0035591|GO:0035612|GO:0035615|GO:0050750	main	1		ENST00000412797		16660950		XM_006710560///XM_006710561///XM_011541211///XM_011541212///XR_946602	chr1	25907969	25916875	+	Q5SW96///B3KR97///Q9H7R8	20	16660950	Hs.590911
16660953	12.711	14.7999	13.127	12.74	-0.109753	0.109753	-0.0632925	-0.106464	MAN1C1	mannosidase,alpha,class1C,member1	57134	AF261655|AK128560|BC137017	GO:0006487|GO:0006491|GO:0018279|GO:0043687|GO:0044267|GO:0006486|GO:0008152|GO:0000139|GO:0005783|GO:0030173|GO:0070062|GO:0005794|GO:0016020|GO:0016021|GO:0004571|GO:0005509|GO:0016787|GO:0016798	main	1	GENSCAN00000023744|GENSCAN00000023745	ENST00000263979|ENST00000374329|ENST00000374332|ENST00000473891|ENST00000475314|ENST00000487493|ENST00000496532|ENST00000611903		16660953	ENST00000263979 // Pfam // IPR001382 // Glycoside hydrolase, family 47///ENST00000374329 // Pfam // IPR001382 // Glycoside hydrolase, family 47///ENST00000374332 // Pfam // IPR001382 // Glycoside hydrolase, family 47///ENST00000611903 // Pfam // IPR001382 // Glycoside hydrolase, family 47///OTTHUMT00000012828 // Pfam // IPR001382 // Glycoside hydrolase, family 47///OTTHUMT00000012829 // Pfam // I…	NM_001289010///NM_020379///XM_005245945///XM_011541805	chr1	25943959	26112698	+	Q9NR34///Q59G34///B1AJZ5///A6NGN6///A0A087WZ31	36	16660953	Hs.197043
16660976	208.726	166.901	188.298	135.759	0.161307	-0.161307	0.012712	-0.459258	SEPN1	selenoproteinN,1	57190	BC015638|BC042154	GO:0003016|GO:0007005|GO:0014816|GO:0014858|GO:0014873|GO:0033555|GO:0034599|GO:0043403|GO:0048286|GO:0048741|GO:0071313|GO:0008150|GO:0005789|GO:0005783|GO:0016020|GO:0005509|GO:0005515|GO:0003674	main	1	GENSCAN00000023741	ENST00000354177|ENST00000361547|ENST00000374315|ENST00000494537|ENST00000630065|ENST00000527604|ENST00000559265		16660976		NM_020451///NM_206926	chr1	26126667	26149799	+	Q9NZV5///H9KV50///A0A0D9SGI9///H3BT81	24	16660976	Hs.323396
16660992	54.4936	50.6701	51.3813	51.4877	0.0524759	-0.0524759	-0.0323682	-0.0293818	MTFR1L	mitochondrialfissionregulator1-like	56181	AB075880|AK056721|AK127164|AK290744|AK299221|BC017175	GO:0000266|GO:0009060|GO:0005739|GO:0005737|GO:0005730|GO:0005515	main	1	GENSCAN00000023750	ENST00000374300|ENST00000374301|ENST00000374303|ENST00000374307|ENST00000424294|ENST00000464008|ENST00000466284|ENST00000469815|ENST00000472643|ENST00000474295|ENST00000478284|ENST00000488327|ENST00000494293|ENST00000497956|ENST00000524618|ENST00000525713|ENST00000526158|ENST00000526894|ENST00000528624|ENST00000529116|ENST00000530599|ENST00000531361|ENST00000533762|ENST00000527604		16660992	ENST00000374300 // Pfam // IPR007972 // Mitochondrial fission regulator 1///ENST00000374301 // Pfam // IPR007972 // Mitochondrial fission regulator 1///ENST00000374303 // Pfam // IPR007972 // Mitochondrial fission regulator 1///ENST00000374307 // Pfam // IPR007972 // Mitochondrial fission regulator 1///ENST00000424294 // Pfam // IPR007972 // Mitochondrial fission regulator 1///ENST00000466284 // …	NM_001099625///NM_001099626///NM_001099627///NM_019557	chr1	26145131	26159433	+	Q9H019///B4DRE5///B2RAQ5///B3KPT5///B7Z7N7///C9JF50///E9PIF9///E9PPF9///E9PJP7///E9PPQ0///E9PLD2///E9PRW1///E9PLU1///E9PRK5///E9PSD6///E9PNJ0///H3BT81	18	16660992	Hs.149305
16661020	24.1604	29.3419	30.5808	25.2684	-0.140157	0.140157	0.199821	-0.07547						main	1		ENST00000455431		16661020			chr1	26186104	26189911	+		23	16661020
16661023	2.66259	4.98248	2.8782	2.20109	-0.452016	0.452016	-0.339681	-0.726627						main	3				16661023			chr1	26203987	26204096	+		13	16661023
16661025	16.5406	30.246	21.398	24.379	-0.435366	0.435366	-0.0639033	0.124263						main	3		ENST00000384508		16661025			chr1	26290688	26290791	+		11	16661025
16661027	7.8686	5.76874	5.51048	5.76874	0.223925	-0.223925	-0.290003	-0.223925						main	1		ENST00000516381		16661027			chr1	26332497	26332621	+		17	16661027
16661029	3.35293	5.01741	2.8782	3.40478	-0.29076	0.29076	-0.511017	-0.268622						main	1		ENST00000516882		16661029			chr1	26332707	26332790	+		13	16661029
16661031	7.25868	11.9078	8.34052	9.132	-0.357061	0.357061	-0.156631	-0.0258365	EXTL1	exostosin-likeglycosyltransferase1	2134	BC065528|U67191	GO:0001501|GO:0006024|GO:0006486|GO:0015012|GO:0005789|GO:0016021|GO:0005783|GO:0016020|GO:0050508|GO:0016740|GO:0016757	main	1	GENSCAN00000041745	ENST00000374280|ENST00000470037|ENST00000481377|ENST00000484339	NM_004455 // MetaCyc // PWY-6558///U67191 // MetaCyc // PWY-6558	16661031	ENST00000374280 // Pfam // IPR004263 // Exostosin-like///ENST00000374280 // Pfam // IPR015338 // Exostosin , C-terminal///OTTHUMT00000019749 // Pfam // IPR004263 // Exostosin-like///OTTHUMT00000019749 // Pfam // IPR015338 // Exostosin , C-terminal	NM_004455///XM_005245779///XM_006710448///XM_011540992///XM_011540993///XR_946579///XR_946580///XR_946581	chr1	26346375	26362955	+	Q92935	22	16661031	Hs.150956
16661048	20.838	23.3055	20.8765	16.5227	-0.080729	0.0807285	-0.078063	-0.415497	LOC105376910		105376910	AF085854		main	1				16661048		XM_011527687///XM_011542541	chr1	26373156	26375590	+		20	16661048
16661051	39.6583	37.5273	34.1006	44.5206	0.0398421	-0.0398421	-0.177985	0.206692	PDIK1L	PDLIM1interactingkinase1like	149420	BC028713|AK129596	GO:0006468|GO:0016310|GO:0005654|GO:0005634|GO:0004674|GO:0005515|GO:0005524|GO:0000166|GO:0004672|GO:0016301|GO:0016740|GO:0016772	main	1	GENSCAN00000041749	ENST00000374269|ENST00000374271|ENST00000444713|ENST00000619836		16661051	ENST00000374269 // Pfam // IPR000719 // Protein kinase domain///ENST00000374271 // Pfam // IPR000719 // Protein kinase domain///ENST00000444713 // Pfam // IPR000719 // Protein kinase domain///ENST00000619836 // Pfam // IPR000719 // Protein kinase domain///OTTHUMT00000019752 // Pfam // IPR000719 // Protein kinase domain///OTTHUMT00000019752 // Pfam // IPR001245 // Serine-threonine/tyrosine-protein…	NM_001243532///NM_001243533///NM_152835///XM_005245743///XM_006710381///XM_011540792	chr1	26437656	26452039	+	Q8N165///X6RHF8	24	16661051	Hs.468801///Hs.736837
16661058	15.4961	17.0669	11.8757	18.4638	-0.0696511	0.0696511	-0.453534	0.183146	FAM110D	familywithsequencesimilarity110,memberD	79927	AK290715|BC025658		main	1	GENSCAN00000041752	ENST00000374268		16661058	ENST00000374268 // Pfam // IPR025739 // Centrosome-associated, FAM110, N-terminal domain///ENST00000374268 // Pfam // IPR025741 // Centrosome-associated, FAM110, C-terminal domain	NM_024869///XM_011542178	chr1	26485511	26489119	+	Q8TAY7	24	16661058	Hs.694119
16661063	58.0002	47.9216	66.591	68.9803	0.137691	-0.13769	0.336959	0.387818	ZNF593	zincfingerprotein593	51042	BC002580|BC019267|D45213	GO:0000122|GO:0006351|GO:0098779|GO:0006355|GO:0005634|GO:0005730|GO:0003677|GO:0003714|GO:0005515|GO:0046872|GO:0003676|GO:0008270	main	1	GENSCAN00000041748	ENST00000270812|ENST00000374266		16661063	ENST00000270812 // Pfam // IPR022755 // Zinc finger, double-stranded RNA binding///ENST00000374266 // Pfam // IPR022755 // Zinc finger, double-stranded RNA binding///OTTHUMT00000019842 // Pfam // IPR022755 // Zinc finger, double-stranded RNA binding///OTTHUMT00000019843 // Pfam // IPR022755 // Zinc finger, double-stranded RNA binding	NM_015871	chr1	26496362	26498551	+	O00488///A9J4F5	20	16661063	Hs.477273
16661071	99.5218	85.5259	79.3228	95.8818	0.109326	-0.109326	-0.217952	0.0555701	CNKSR1	connectorenhancerofkinasesuppressorofRas1	10256	AF100153|AK292646|AK296814|AK302056|BC011604|BC012797|BT006900	GO:0007169|GO:0007265|GO:0007266|GO:0016310|GO:0005886|GO:0005911|GO:0005938|GO:0005737|GO:0016020|GO:0005515|GO:0030674|GO:0016301	main	1	GENSCAN00000041734	ENST00000361530|ENST00000374253|ENST00000465415|ENST00000480348|ENST00000480617|ENST00000481077|ENST00000482227|ENST00000484874|ENST00000524529|ENST00000525687|ENST00000528001|ENST00000528281|ENST00000531150|ENST00000531191		16661071	ENST00000361530 // Pfam // IPR001660 // Sterile alpha motif domain///ENST00000361530 // Pfam // IPR001849 // Pleckstrin homology domain///ENST00000361530 // Pfam // IPR017874 // CRIC domain///ENST00000374253 // Pfam // IPR001660 // Sterile alpha motif domain///ENST00000374253 // Pfam // IPR001849 // Pleckstrin homology domain///ENST00000374253 // Pfam // IPR017874 // CRIC domain///ENST00000531191…	NM_001297647///NM_001297648///NM_006314///XM_006710282///XM_011540484///XM_011540485	chr1	26503894	26516377	+	Q969H4///B4DXN4///Q53GM7///B4DL25///Q53GW4///A8K9D1///Q59FX4///G3V160///E9PIE0///E9PS82///H0YDP5	18	16661071	Hs.16232
16661102	11.7534	11.6698	13.1336	12.4124	0.00515079	-0.00515079	0.165329	0.0838516	CATSPER4	cationchannel,spermassociated4	378807	BC128138|BC128139|BC144663	GO:0006814|GO:0007275|GO:0007338|GO:0030317|GO:0032504|GO:0034765|GO:0035036|GO:0048240|GO:0070509|GO:0070588|GO:0086010|GO:0006810|GO:0006811|GO:0006816|GO:0007283|GO:0030154|GO:0055085|GO:0034220|GO:0098655|GO:0001669|GO:0005886|GO:0036128|GO:0097228|GO:0005929|GO:0016020|GO:0016021|GO:0031514|GO:0042995|GO:0005227|GO:0005245|GO:0005216|GO:0005244|GO:0005262|GO:0005515	main	1	GENSCAN00000041734	ENST00000338855|ENST00000456354|ENST00000518899|ENST00000611853		16661102	ENST00000338855 // Pfam // IPR005821 // Ion transport domain///ENST00000456354 // Pfam // IPR005821 // Ion transport domain///ENST00000611853 // Pfam // IPR005821 // Ion transport domain///OTTHUMT00000019849 // Pfam // IPR005821 // Ion transport domain///OTTHUMT00000019849 // Pfam // IPR013122 // Polycystin cation channel, PKD1/PKD2///OTTHUMT00000381673 // Pfam // IPR005821 // Ion transport domai…	NM_198137///XM_011541432///XM_011541433	chr1	26517052	26529459	+	Q7RTX7///J3KNU1///A0A0C4DGT2	23	16661102	Hs.123532
16661117	27.5407	45.096	32.7665	42.2707	-0.355717	0.355717	-0.105062	0.262374	CEP85	centrosomalprotein85kDa	64793	AK299312|BC019902|BC064528	GO:0000922|GO:0005730|GO:0005737|GO:0005794|GO:0005813|GO:0005634|GO:0005815|GO:0005856|GO:0005515	main	1	GENSCAN00000041734	ENST00000252992|ENST00000451429|ENST00000453146|ENST00000468163|ENST00000469609|ENST00000476272|ENST00000480446|ENST00000491670		16661117		NM_001281517///NM_001281518///NM_022778///XM_005245969	chr1	26560691	26605299	+	Q6P2H3///Q9NTB2///H7BZW2	37	16661117	Hs.63795
16661138	3.17929	3.27779	3.00388	3.70564	-0.02201	0.0220101	-0.103886	0.19901						main	1				16661138			chr1	26575392	26580855	+		20	16661138
16661141	166.906	173.712	190.171	172.516	-0.0288291	0.0288296	0.159435	0.0188656	SH3BGRL3	SH3domainbindingglutamate-richproteinlike3	83442	AF247790|AF304163|BC030135|FJ224343	GO:0030834|GO:0032956|GO:0043535|GO:0043547|GO:0045454|GO:0055114|GO:0005634|GO:0005737|GO:0030027|GO:0070062|GO:0005623|GO:0005096|GO:0009055|GO:0015035|GO:0030215	main	1	GENSCAN00000041734	ENST00000270792|ENST00000319041|ENST00000614679		16661141	ENST00000270792 // Pfam // IPR006993 // SH3-binding, glutamic acid-rich protein///ENST00000319041 // Pfam // IPR006993 // SH3-binding, glutamic acid-rich protein///ENST00000614679 // Pfam // IPR006993 // SH3-binding, glutamic acid-rich protein///OTTHUMT00000009498 // Pfam // IPR002109 // Glutaredoxin///OTTHUMT00000009498 // Pfam // IPR006993 // SH3-binding, glutamic acid-rich protein///OTTHUMT000…	NM_031286	chr1	26605667	26608013	+	Q9H299///Q86Z22///Q5T123///A0A087WV23	25	16661141	Hs.109051
16661149	13.7833	12.8346	16.8328	14.7104	0.0514402	-0.0514402	0.339794	0.145357	CD52		1043	BC000644|FJ460513|KP176645|BT007116|CR456874	GO:0007204|GO:0045730|GO:0005829|GO:0005887|GO:0016020|GO:0031225|GO:0005886|GO:0016021	main	1		ENST00000374213|ENST00000470468|ENST00000492808		16661149	ENST00000374213 // Pfam // IPR026643 // CAMPATH-1 antigen (CD52)	NM_001803	chr1	26644411	26647014	+	P31358///Q6IBD0///V9HWN9	21	16661149	Hs.276770
16661155	7.30995	9.23616	8.42388	11.8545	-0.168716	0.168716	0.035908	0.528784	LIN28A	lin-28homologA(C.elegans)	79727	AF521099|BC028566	GO:0006355|GO:0007281|GO:0010587|GO:0019827|GO:0031054|GO:0031123|GO:0035019|GO:0045666|GO:0045686|GO:0045727|GO:0048863|GO:0060964|GO:1901724|GO:0010586|GO:0031047|GO:0000932|GO:0005634|GO:0005730|GO:0005737|GO:0005829|GO:0010494|GO:0003677|GO:0003723|GO:0003729|GO:0005515|GO:0008270|GO:0031369|GO:0035198|GO:0003676|GO:0046872	main	1	GENSCAN00000041750	ENST00000254231|ENST00000326279		16661155	ENST00000254231 // Pfam // IPR001878 // Zinc finger, CCHC-type///ENST00000254231 // Pfam // IPR002059 // Cold-shock protein, DNA-binding///ENST00000326279 // Pfam // IPR001878 // Zinc finger, CCHC-type///ENST00000326279 // Pfam // IPR002059 // Cold-shock protein, DNA-binding///OTTHUMT00000009891 // Pfam // IPR001878 // Zinc finger, CCHC-type///OTTHUMT00000009891 // Pfam // IPR002059 // Cold-shock…	NM_024674///XM_011542148	chr1	26737269	26756219	+	Q9H9Z2	23	16661155	Hs.86154
16661164	109.484	123.887	128.721	140.187	-0.08915	0.0891504	0.144373	0.267482	DHDDS	dehydrodolichyldiphosphatesynthasesubunit	79947	AB090852|AK297134|AK316485|BC003643|BC004117|BC034152|BX648507|GU727641	GO:0006488|GO:0006489|GO:0018279|GO:0043687|GO:0044267|GO:0006486|GO:0008152|GO:0005789|GO:0005783|GO:0016020|GO:0002094|GO:0005515|GO:0016740|GO:0016765	main	1	GENSCAN00000041738	ENST00000236342|ENST00000360009|ENST00000374185|ENST00000374186|ENST00000416052|ENST00000427245|ENST00000430232|ENST00000431933|ENST00000434391|ENST00000436153|ENST00000487944|ENST00000525165|ENST00000525326|ENST00000525410|ENST00000525546|ENST00000525682|ENST00000526219|ENST00000526278|ENST00000527611|ENST00000528557|ENST00000529688|ENST00000530781|ENST00000531312|ENST00000531955|ENST00000533087		16661164	ENST00000236342 // Pfam // IPR001441 // Decaprenyl diphosphate synthase-like///ENST00000360009 // Pfam // IPR001441 // Decaprenyl diphosphate synthase-like///ENST00000374185 // Pfam // IPR001441 // Decaprenyl diphosphate synthase-like///ENST00000416052 // Pfam // IPR001441 // Decaprenyl diphosphate synthase-like///ENST00000427245 // Pfam // IPR001441 // Decaprenyl diphosphate synthase-like///ENST…	NM_001243564///NM_001243565///NM_024887///NM_205861///XM_006710912///XM_006710913///XM_006710914///XM_006710915///XM_006710916///XM_006710917///XM_006710918///XM_006710919///XM_011542183///XM_011542184///XM_011542185///XM_011542186	chr1	26758773	26797797	+	Q86SQ9///Q5T0A1///H0Y4T1///E9PI09///Q5T0A3///Q5T0A6///Q5T0A0///Q5T0A2///E9PRS7///E9PL99///E9PSH7///E9PKJ5///E9PI64///E9PR24	22	16661164	Hs.369385
16661192	24.6608	23.7781	20.2957	25.3676	0.0262933	-0.0262938	-0.254749	0.0670629	HMGN2	highmobilitygroupnucleosomalbindingdomain2	3151	BC075837|BC110390	GO:0000785|GO:0005634|GO:0005737|GO:0005515|GO:0031492|GO:0044822|GO:0003677	main	1		ENST00000460563|ENST00000463817|ENST00000464888|ENST00000466194|ENST00000467700|ENST00000468388|ENST00000479815|ENST00000493418		16661192		NM_005517	chr1	26798902	26803133	+	P05204	19	16661192	Hs.181163
16661206	36.4194	40.1997	43.8421	45.9874	-0.071238	0.0712376	0.196371	0.265292	RPS6KA1	ribosomalproteinS6kinase,90kDa,polypeptide1	6195	AK092955|AK292722|AK294818|AK299007|BC014966|L07597	GO:0002224|GO:0002755|GO:0002756|GO:0006468|GO:0007049|GO:0007165|GO:0007268|GO:0007411|GO:0030307|GO:0034134|GO:0034138|GO:0034142|GO:0034146|GO:0034162|GO:0034166|GO:0035556|GO:0035666|GO:0038123|GO:0038124|GO:0043066|GO:0043154|GO:0043555|GO:0043620|GO:0045087|GO:0045597|GO:0045944|GO:0048011|GO:0051403|GO:0072574|GO:2000491|GO:0016310|GO:0005634|GO:0005654|GO:0005737|GO:0005819|GO:0005829|GO:…	main	1	GENSCAN00000041739|GENSCAN00000050811	ENST00000366866|ENST00000374163|ENST00000374166|ENST00000374168|ENST00000403732|ENST00000438977|ENST00000474934|ENST00000488985|ENST00000524436|ENST00000525525|ENST00000525582|ENST00000526040|ENST00000526792|ENST00000527264|ENST00000529454|ENST00000530003|ENST00000530305|ENST00000530607|ENST00000531113|ENST00000531382|ENST00000625208|ENST00000625391|ENST00000625549|ENST00000625863|ENST00000625911…	NM_001006665 // GenMAPP // Ribosomal_Proteins///NM_002953 // GenMAPP // Ribosomal_Proteins///XM_005245966 // GenMAPP // Ribosomal_Proteins///XM_005245967 // GenMAPP // Ribosomal_Proteins///XM_011541898 // GenMAPP // Ribosomal_Proteins///XM_011548722 // GenMAPP // Ribosomal_Proteins///XM_011548723 // GenMAPP // Ribosomal_Proteins///XM_011548724 // GenMAPP // Ribosomal_Proteins///ENST00000366866 //…	16661206	ENST00000374166 // Pfam // IPR000719 // Protein kinase domain///ENST00000374166 // Pfam // IPR000719 // Protein kinase domain///ENST00000374166 // Pfam // IPR017892 // Protein kinase, C-terminal///ENST00000374168 // Pfam // IPR000719 // Protein kinase domain///ENST00000374168 // Pfam // IPR000719 // Protein kinase domain///ENST00000374168 // Pfam // IPR017892 // Protein kinase, C-terminal///ENST0…	NM_001006665///NM_002953///XM_005245966///XM_005245967///XM_011541898///XM_011548722///XM_011548723///XM_011548724	chr1	26856249	26901521	+	Q15418///B7Z2K7///A6NND1///E9PAN7///E9PGT3///Q5SVM6///Q5SVM7///E9PPC1///E9PPN6///E9PMM7	24	16661206	Hs.149957
16661253	94.8667	120.172	115.289	108.293	-0.17056	0.17056	0.110722	0.0204058	MIR1976	microRNA1976	100302190			main	3		ENST00000459548|ENST00000627637		16661253		NR_031740	chr1	26881033	26881084	+		10	16661253
16661255	107.226	129.121	108.121	121.599	-0.134038	0.134038	-0.122038	0.047441	ARID1A	ATrichinteractivedomain1A(SWI-like)	8289	AB001895|AF231056|AF268913|AB051293	GO:0000122|GO:0001843|GO:0003205|GO:0003408|GO:0006337|GO:0006338|GO:0006344|GO:0006351|GO:0006357|GO:0030520|GO:0030521|GO:0030900|GO:0042766|GO:0042921|GO:0043044|GO:0045893|GO:0048096|GO:0055007|GO:0060674|GO:1901998|GO:0006325|GO:0006355|GO:0007399|GO:0016568|GO:0000790|GO:0005634|GO:0005654|GO:0016514|GO:0071564|GO:0071565|GO:0090544|GO:0003677|GO:0003713|GO:0005515|GO:0016922|GO:0031491|GO:…	main	1	GENSCAN00000041740|GENSCAN00000041747	ENST00000324856|ENST00000374152|ENST00000430291|ENST00000430799|ENST00000457599|ENST00000466382|ENST00000524572|ENST00000532781|ENST00000615191		16661255	ENST00000324856 // Pfam // IPR001606 // ARID DNA-binding domain///ENST00000324856 // Pfam // IPR021906 // SWI/SNF-like complex subunit BAF250/Osa///ENST00000374152 // Pfam // IPR001606 // ARID DNA-binding domain///ENST00000374152 // Pfam // IPR021906 // SWI/SNF-like complex subunit BAF250/Osa///ENST00000430799 // Pfam // IPR021906 // SWI/SNF-like complex subunit BAF250/Osa///ENST00000457599 // Pf…	NM_006015///NM_139135	chr1	27022522	27108601	+	O14497///Q8NC65///A4FU79///Q96SM7///Q4LE49///Q96T01///H0Y488///H0YCU6///E9PQW6///H0YEW5///A0A087WUV6///Q96TA9	20	16661255	Hs.468972
16661284	59.7598	51.6914	44.9903	52.5636	0.104626	-0.104626	-0.304936	-0.0804849	PIGV	phosphatidylinositolglycananchorbiosynthesisclassV	55650	AK097053|AK301626|BC013568	GO:0006501|GO:0006506|GO:0016254|GO:0043687|GO:0044267|GO:0097502|GO:0005789|GO:0016021|GO:0031501|GO:0005783|GO:0016020|GO:0000030|GO:0004584|GO:0016740|GO:0016757|GO:0016758	main	1	GENSCAN00000041747	ENST00000078527|ENST00000374145|ENST00000430292|ENST00000431541|ENST00000455364|ENST00000472757		16661284	ENST00000078527 // Pfam // IPR007315 // GPI mannosyltransferase 2///ENST00000374145 // Pfam // IPR007315 // GPI mannosyltransferase 2///ENST00000430292 // Pfam // IPR007315 // GPI mannosyltransferase 2///ENST00000431541 // Pfam // IPR007315 // GPI mannosyltransferase 2///ENST00000455364 // Pfam // IPR007315 // GPI mannosyltransferase 2///OTTHUMT00000011440 // Pfam // IPR007315 // GPI mannosyltran…	NM_001202554///NM_017837	chr1	27113963	27124894	+	Q9NUD9///B4DWP9///A0A0A0MSQ1///X1WI27///A0A0A0MSX6///E9PQC7	20	16661284	Hs.259605
16661298	51.1878	41.2836	54.7198	42.5757	0.155114	-0.155115	0.251378	-0.110654	ZDHHC18	zincfinger,DHHC-typecontaining18	84243	AK298683|BC066776|AK091260	GO:0006612|GO:0018230|GO:0018345|GO:0034613|GO:0008152|GO:0005783|GO:0005794|GO:0016021|GO:0016020|GO:0008270|GO:0016409|GO:0019706|GO:0016740|GO:0016746|GO:0046872	main	1	GENSCAN00000041746	ENST00000374141|ENST00000374142|ENST00000478902|ENST00000488397|ENST00000534643		16661298	ENST00000374141 // Pfam // IPR001594 // Zinc finger, DHHC-type, palmitoyltransferase///ENST00000374142 // Pfam // IPR001594 // Zinc finger, DHHC-type, palmitoyltransferase///ENST00000534643 // Pfam // IPR001594 // Zinc finger, DHHC-type, palmitoyltransferase///OTTHUMT00000011706 // Pfam // IPR001594 // Zinc finger, DHHC-type, palmitoyltransferase///OTTHUMT00000381797 // Pfam // IPR001594 // Zinc …	NM_032283	chr1	27153201	27183391	+	Q9NUE0///H0YEN1///E9PJS3	20	16661298	Hs.523710
16661314	613.665	770.669	997.545	965.129	-0.16433	0.164329	0.5366	0.48894	SFN	stratifin	2810	AF029082|BC000329|BC000995|BC001550|BC002995|BC023552|CR541905|CR541926|M93010|X57348	GO:0000079|GO:0001836|GO:0003334|GO:0006367|GO:0006469|GO:0006915|GO:0007165|GO:0007264|GO:0008630|GO:0010467|GO:0010482|GO:0010839|GO:0012501|GO:0030307|GO:0031424|GO:0043154|GO:0045606|GO:0046827|GO:0061024|GO:0061436|GO:0071901|GO:0097193|GO:1900740|GO:0030216|GO:0043588|GO:0051726|GO:0005615|GO:0005634|GO:0005737|GO:0005829|GO:0030659|GO:0070062|GO:0005576|GO:0005515|GO:0008426|GO:0019901|GO:…	main	1	GENSCAN00000041746	ENST00000339276	NM_006142 // GenMAPP // Calcium_regulation_in_cardiac_cells///NM_006142 // GenMAPP // Smooth_muscle_contraction///ENST00000339276 // GenMAPP // Calcium_regulation_in_cardiac_cells///ENST00000339276 // GenMAPP // Smooth_muscle_contraction///AF029082 // GenMAPP // Calcium_regulation_in_cardiac_cells///AF029082 // GenMAPP // Smooth_muscle_contraction///BC000329 // GenMAPP // Calcium_regulation_in_ca…	16661314	ENST00000339276 // Pfam // IPR023410 // 14-3-3 domain///OTTHUMT00000011709 // Pfam // IPR023410 // 14-3-3 domain	NM_006142	chr1	27189633	27190947	+	P31947	20	16661314	Hs.523718
16661320	24.0539	23.9105	22.1822	25.0603	0.00431585	-0.00431585	-0.112553	0.0634489						main	1		ENST00000448791		16661320			chr1	27202624	27204736	+		16	16661320
16661323	103.988	121.54	123.564	162.392	-0.112504	0.112504	0.136331	0.530557	NUDC	nudCnucleardistributionprotein	10726	AB019408|AF086922|AF100760|AF125465|AF130736|AF241788|BC002399|BC003132|BC006147|BC007280|BC015153|BC021139	GO:0000278|GO:0007067|GO:0007264|GO:0007275|GO:0008283|GO:0051301|GO:0007049|GO:0005654|GO:0005737|GO:0005829|GO:0005874|GO:0005634|GO:0005856|GO:0016020|GO:0016021|GO:0005515	main	1	GENSCAN00000041744	ENST00000321265|ENST00000435827|ENST00000452707|ENST00000484772		16661323	ENST00000321265 // Pfam // IPR007052 // CS domain///ENST00000321265 // Pfam // IPR025934 // NudC N-terminal domain///ENST00000435827 // Pfam // IPR025934 // NudC N-terminal domain///OTTHUMT00000012172 // Pfam // IPR007052 // CS domain	NM_006600///XM_011540529///XM_011540530	chr1	27226729	27273353	+	Q9Y266///Q9H2R7///A0A0A0MSU9///A0A0A0MSS4	27	16661323	Hs.263812
16661342	39.2658	39.9652	38.0725	37.0404	-0.0127358	0.0127358	-0.0572577	-0.09691	TRNP1	TMF1-regulatednuclearprotein1	388610	BC069216	GO:0006351|GO:0006355|GO:0007049|GO:0021696|GO:0042127|GO:0051726|GO:0061351|GO:0007275|GO:0007399|GO:0005634|GO:0005719|GO:0003677|GO:0005515	main	1	GENSCAN00000041737	ENST00000522111|ENST00000531285		16661342		NM_001013642///XM_005245867	chr1	27320195	27327377	+	Q6NT89///H0YES3	23	16661342	Hs.355747
16661347	10.6931	11.4528	10.8282	8.78381	-0.0495079	0.0495081	-0.0313997	-0.333273	LOC101928391		101928391			main	1				16661347		XR_935838///XR_935839///XR_935840///XR_935842///XR_935843///XR_947110///XR_947111///XR_947112///XR_947113///XR_947114///XR_947115	chr1	27364505	27391197	+		20	16661347
16661351	155.764	146.955	106.043	105.194	0.041997	-0.0419965	-0.512713	-0.524317	WDTC1	WDandtetratricopeptiderepeats1	23038	AB028960|BC032523	GO:0000122|GO:0001701|GO:0006006|GO:0008361|GO:0016567|GO:0032869|GO:0035264|GO:0043086|GO:0045717|GO:0055082|GO:0005634|GO:0005829|GO:0004857|GO:0005515|GO:0042393|GO:0042826	main	1	GENSCAN00000042478	ENST00000319394|ENST00000361771|ENST00000447062|ENST00000472249|ENST00000491239		16661351	ENST00000319394 // Pfam // IPR001680 // WD40 repeat///ENST00000319394 // Pfam // IPR001680 // WD40 repeat///ENST00000319394 // Pfam // IPR001680 // WD40 repeat///ENST00000319394 // Pfam // IPR001680 // WD40 repeat///ENST00000319394 // Pfam // IPR001680 // WD40 repeat///ENST00000319394 // Pfam // IPR013105 // Tetratricopeptide repeat 2///ENST00000361771 // Pfam // IPR001680 // WD40 repeat///ENST00…	NM_001276252///NM_015023///XM_011541057///XM_011541058	chr1	27561007	27635110	+	Q8N5D0///Q9H8E2///H0YEI6	22	16661351	Hs.469154
16661377	56.6369	74.4316	63.3666	65.0312	-0.197087	0.197086	-0.0351081	0.0023036	TMEM222	transmembraneprotein222	84065	AK095889|AK123218|AK303821|BC090039	GO:0016021|GO:0016020	main	1	GENSCAN00000042478	ENST00000374076|ENST00000464720|ENST00000464813|ENST00000466759|ENST00000470223|ENST00000471456|ENST00000478104|ENST00000486082|ENST00000498220|ENST00000608611|ENST00000611517		16661377	ENST00000374076 // Pfam // IPR008496 // Protein of unknown function DUF778///ENST00000464813 // Pfam // IPR008496 // Protein of unknown function DUF778///ENST00000466759 // Pfam // IPR008496 // Protein of unknown function DUF778///ENST00000498220 // Pfam // IPR008496 // Protein of unknown function DUF778///ENST00000608611 // Pfam // IPR008496 // Protein of unknown function DUF778///ENST0000061151…	NM_032125///NR_037576///NR_037577///NR_037580	chr1	27648636	27662891	+	Q9H0R3///Q8TDQ4///B2R7T5///B4E1F7///H7C5C5///H0Y870///H0Y8D0///H0Y861///Q5SSC2	18	16661377	Hs.469171
16661396	15.4443	14.3412	14.4864	14.2831	0.0534515	-0.0534515	-0.0389173	-0.0593133	ACTG1P20	actingamma1pseudogene20	644961	BX648289		main	1	GENSCAN00000042478	ENST00000486001		16661396		NR_033926	chr1	27650365	27653016	+		17	16661396	Hs.660887
16661398	29.2074	26.3119	26.429	24.4433	0.0753102	-0.0753102	-0.0689068	-0.181589	SYTL1	synaptotagminlike1	84958	AK074154|AK096437|AK126120|AK293038|BC015764|BC035725	GO:0006886|GO:0006887|GO:0006906|GO:0016079|GO:0017158|GO:0048791|GO:0005886|GO:0019897|GO:0042470|GO:0070062|GO:0070382|GO:0016020|GO:0005622|GO:0005623|GO:0005509|GO:0005515|GO:0005544|GO:0017137|GO:0019905|GO:0030276|GO:0042043	main	1	GENSCAN00000042478	ENST00000318074|ENST00000473280|ENST00000475199|ENST00000483926|ENST00000485269|ENST00000490170|ENST00000496001|ENST00000543823|ENST00000615284|ENST00000616558|ENST00000618673		16661398	ENST00000318074 // Pfam // IPR000008 // C2 domain///ENST00000318074 // Pfam // IPR000008 // C2 domain///ENST00000543823 // Pfam // IPR000008 // C2 domain///ENST00000543823 // Pfam // IPR000008 // C2 domain///ENST00000616558 // Pfam // IPR000008 // C2 domain///ENST00000616558 // Pfam // IPR000008 // C2 domain///ENST00000618673 // Pfam // IPR000008 // C2 domain///ENST00000618673 // Pfam // IPR00000…	NM_001193308///NM_032872///XM_005246022///XM_006710990///XM_006710991///XM_011542316///XM_011542317///XR_946784	chr1	27668483	27680428	+	Q8IYJ3///Q8N880///A8KAH3///Q8TEH0///Q5SSC6///A0A087X1N4	25	16661398	Hs.469175
16661429	21.8434	20.2071	30.6083	25.4092	0.056169	-0.056169	0.542893	0.274322	GPR3	Gprotein-coupledreceptor3	2827	AK291185|BC032702|HQ709189	GO:0007189|GO:0040020|GO:0007165|GO:0007186|GO:0007204|GO:0030816|GO:0005887|GO:0005886|GO:0016020|GO:0016021|GO:0005829|GO:0004930|GO:0005515|GO:0004871	main	1	GENSCAN00000042487	ENST00000374024	NM_005281 // GenMAPP // GPCRDB_Class_A_Rhodopsin-like///ENST00000374024 // GenMAPP // GPCRDB_Class_A_Rhodopsin-like///AK291185 // GenMAPP // GPCRDB_Class_A_Rhodopsin-like///BC032702 // GenMAPP // GPCRDB_Class_A_Rhodopsin-like///HQ709189 // GenMAPP // GPCRDB_Class_A_Rhodopsin-like///OTTHUMT00000009522 // GenMAPP // GPCRDB_Class_A_Rhodopsin-like	16661429	ENST00000374024 // Pfam // IPR000276 // G protein-coupled receptor, rhodopsin-like///OTTHUMT00000009522 // Pfam // IPR000276 // G protein-coupled receptor, rhodopsin-like	NM_005281	chr1	27719148	27722318	+	P46089///F1DAM5	22	16661429	Hs.66542
16661432	2.33229	2.51359	2.55559	2.76772	-0.0540016	0.0540016	0.0779083	0.192947						main	1		ENST00000492975		16661432			chr1	27783709	27786093	+		15	16661432
16661435	18.1466	21.0024	15.8507	9.54385	-0.105426	0.105426	-0.300574	-1.03248	LOC105376892		105376892			main	1		ENST00000443579		16661435		XR_935851///XR_947118	chr1	27852316	27857072	+		13	16661435
16661438	15.6522	17.249	18.9459	17.078	-0.0700755	0.0700755	0.205447	0.0557008						main	1		ENST00000430683|ENST00000625232|ENST00000628584|ENST00000629895|ENST00000626608|ENST00000628586		16661438			chr1	27995979	27996787	+		20	16661438
16661443	46.1514	50.4943	60.0799	67.3084	-0.0648723	0.0648723	0.315636	0.479539	FAM76A	familywithsequencesimilarity76,memberA	199870	AK290120|AK301672|BC025768	GO:0000338|GO:0005737|GO:0019784	main	1	GENSCAN00000042499	ENST00000010299|ENST00000234549|ENST00000373949|ENST00000373954|ENST00000419687|ENST00000446647|ENST00000530324		16661443		NM_001143912///NM_001143913///NM_001143914///NM_001143915///NM_152660	chr1	28052490	28089426	+	Q8TAV0///A8K255///B1AJQ5///E9PQL1	17	16661443	Hs.469359
16661459	47.4845	34.635	49.2372	48.5954	0.227613	-0.227613	0.279906	0.260978	STX12	syntaxin12	23673	AF123769|AK095898|AK297585|AK299982|AK315880|BC046999|CR407620	GO:0006886|GO:0016192|GO:0033344|GO:0050821|GO:0006810|GO:0015031|GO:0061025|GO:0006906|GO:0048278|GO:0000139|GO:0010008|GO:0016021|GO:0031083|GO:0031201|GO:0045121|GO:0045335|GO:0070062|GO:0005768|GO:0005794|GO:0012505|GO:0016020|GO:0005622|GO:0005484|GO:0005515|GO:0000149	main	1	GENSCAN00000042499	ENST00000373943|ENST00000440806|ENST00000468761|ENST00000472285|ENST00000481874		16661459	ENST00000373943 // Pfam // IPR000727 // Target SNARE coiled-coil homology domain///OTTHUMT00000010519 // Pfam // IPR000727 // Target SNARE coiled-coil homology domain///OTTHUMT00000010519 // Pfam // IPR006011 // Syntaxin, N-terminal domain///OTTHUMT00000010520 // Pfam // IPR006011 // Syntaxin, N-terminal domain	NM_177424	chr1	28099694	28150963	+	Q86Y82///B4DSZ1///Q6LEU0///B0AZT9///B1AJQ6	22	16661459	Hs.523855
16661475	2.65697	2.27126	2.83458	3.66833	0.113145	-0.113145	0.206496	0.578484						main	3		ENST00000411130		16661475			chr1	28151049	28151154	+		12	16661475
16661477	105.562	111.988	135.32	121.989	-0.0426283	0.0426283	0.315653	0.166035	PPP1R8	proteinphosphatase1,regulatorysubunit8	5511	AF061958|AF061959|AF126488|AK292077|AK297771|AK304619|BC013360|BC093017|DQ223931|U14575|CR450309	GO:0006351|GO:0006355|GO:0006397|GO:0006401|GO:0008283|GO:0008380|GO:0043086|GO:0090501|GO:0050790|GO:0090305|GO:0005634|GO:0005654|GO:0005681|GO:0005737|GO:0016607|GO:0003677|GO:0003723|GO:0004519|GO:0004865|GO:0005515|GO:0008599|GO:0008995|GO:0004518|GO:0004864|GO:0016787	main	1	GENSCAN00000042499	ENST00000236412|ENST00000311772|ENST00000373931|ENST00000431586|ENST00000486634		16661477	ENST00000311772 // Pfam // IPR000253 // Forkhead-associated (FHA) domain///OTTHUMT00000010528 // Pfam // IPR000253 // Forkhead-associated (FHA) domain	NM_002713///NM_014110///NM_138558	chr1	28157252	28178187	+	Q12972///Q6ICT4///Q38J66///Q561W4///B4E389///A0A0A0MT09	28	16661477	Hs.533474
16661495	8.69908	9.50163	8.53209	10.2178	-0.0636563	0.0636561	-0.0916207	0.168489	SCARNA1	smallCajalbody-specificRNA1	677774			main	1		ENST00000517138		16661495		NR_002997	chr1	28160912	28161077	+		24	16661495	Hs.689694
16661497	50.7852	27.4417	29.9064	29.5957	0.444018	-0.444018	-0.319933	-0.335003	THEMIS2	thymocyteselectionassociatedfamilymember2	9473	AB035482|AB050854|AF044896|AK094833|AK303090|AK303141|BC132692|BC133049|BC081568	GO:0006954|GO:0007155|GO:0050852|GO:0002376|GO:0005634|GO:0005737|GO:0005515	main	1	GENSCAN00000042485	ENST00000328928|ENST00000373921|ENST00000373925|ENST00000373927|ENST00000427466|ENST00000442118|ENST00000456990|ENST00000466068|ENST00000467258|ENST00000492877		16661497	ENST00000328928 // Pfam // IPR025946 // CABIT domain///ENST00000328928 // Pfam // IPR025946 // CABIT domain///ENST00000373921 // Pfam // IPR025946 // CABIT domain///ENST00000373921 // Pfam // IPR025946 // CABIT domain///ENST00000373925 // Pfam // IPR025946 // CABIT domain///ENST00000373927 // Pfam // IPR025946 // CABIT domain///ENST00000427466 // Pfam // IPR025946 // CABIT domain///ENST0000044211…	NM_001039477///NM_001105556///NM_001286113///NM_001286115///NM_004848///XM_005246041///XM_006711050///XM_011542445	chr1	28199055	28213196	+	Q5TEJ8///Q5TEK2///X6RK39///H7C124///Q8N1V6	22	16661497	Hs.10649
16661508	218.986	200.069	185.486	164.607	0.0651736	-0.0651741	-0.174356	-0.346642	SMPDL3B	sphingomyelinphosphodiesterase,acid-like3B	27293	AK293489|AK293566|AK301349|AK316500|BC014444	GO:0006685|GO:0008150|GO:0008152|GO:0005615|GO:0070062|GO:0005576|GO:0004767|GO:0016798|GO:0003674|GO:0016787	main	1	GENSCAN00000042489	ENST00000373888|ENST00000373894|ENST00000411604|ENST00000466793|ENST00000548116|ENST00000549094		16661508	ENST00000373888 // Pfam // IPR004843 // Calcineurin-like phosphoesterase domain, apaH type///ENST00000373894 // Pfam // IPR004843 // Calcineurin-like phosphoesterase domain, apaH type///ENST00000411604 // Pfam // IPR004843 // Calcineurin-like phosphoesterase domain, apaH type///ENST00000549094 // Pfam // IPR004843 // Calcineurin-like phosphoesterase domain, apaH type///ENST00000549094 // Pfam // …	NM_001009568///NM_001304579///NM_014474///XM_011541259///XM_011541260	chr1	28261504	28285668	+	Q92485///B4DW34///B4DEC6///B4DE65///Q5T0Y8///F8VXS3///F8VWW8	31	16661508	Hs.123659
16661527	33.9864	28.3607	40.2237	34.7604	0.130532	-0.130532	0.373619	0.163018	XKR8	X-linkedKxbloodgrouprelated8	55113	AY534246|BC003606|BC013379|BC028564|AK054909	GO:0043652|GO:0070782|GO:0006915|GO:0005886|GO:0016021|GO:0016020	main	1	GENSCAN00000042491	ENST00000373884		16661527	ENST00000373884 // Pfam // IPR018629 // Transport protein XK///OTTHUMT00000011175 // Pfam // IPR018629 // Transport protein XK	NM_018053///XM_011541679///XM_011541680///XR_946682	chr1	28285973	28294607	+	Q9H6D3///Q9NW55	16	16661527	Hs.55024
16661533	51.9977	71.4897	60.1789	64.7431	-0.229644	0.229644	-0.0188327	0.0866346	ATPIF1	ATPaseinhibitoryfactor1	93974	AB029042|BC004955|BC009677|BT009849|CR457097|AF114836	GO:0001525|GO:0001937|GO:0006091|GO:0006783|GO:0009396|GO:0030218|GO:0032780|GO:0035999|GO:0051260|GO:0051289|GO:0051346|GO:0051882|GO:0072593|GO:0098779|GO:1901030|GO:1903052|GO:1903214|GO:1903578|GO:0045980|GO:0043086|GO:0005739|GO:0005753|GO:0009986|GO:0004857|GO:0005516|GO:0030272|GO:0042030|GO:0042803|GO:0043532|GO:0051117|GO:0005515	main	1		ENST00000335514|ENST00000465645|ENST00000468425|ENST00000497986	NM_016311 // GenMAPP // Electron_Transport_Chain///NM_178190 // GenMAPP // Electron_Transport_Chain///NM_178191 // GenMAPP // Electron_Transport_Chain///ENST00000335514 // GenMAPP // Electron_Transport_Chain///ENST00000465645 // GenMAPP // Electron_Transport_Chain///ENST00000468425 // GenMAPP // Electron_Transport_Chain///ENST00000497986 // GenMAPP // Electron_Transport_Chain///AB029042 // GenMAP…	16661533	ENST00000335514 // Pfam // IPR007648 // Mitochondrial ATPase inhibitor///ENST00000465645 // Pfam // IPR007648 // Mitochondrial ATPase inhibitor///ENST00000468425 // Pfam // IPR007648 // Mitochondrial ATPase inhibitor///ENST00000497986 // Pfam // IPR007648 // Mitochondrial ATPase inhibitor///OTTHUMT00000009841 // Pfam // IPR007648 // Mitochondrial ATPase inhibitor///OTTHUMT00000009842 // Pfam // I…	NM_016311///NM_178190///NM_178191	chr1	28562602	28573417	+	Q9UII2///A0A0B4J230	30	16661533	Hs.744914
16661544	170.62	52.6743	60.5822	46.0424	0.847809	-0.847809	-0.646016	-1.04195	SESN2	sestrin2	83667	AY123223|BC013304|BC033719	GO:0006367|GO:0006635|GO:0006914|GO:0009749|GO:0010467|GO:0032042|GO:0032868|GO:0043491|GO:0046323|GO:0070328|GO:0090526|GO:1901031|GO:2000479|GO:0001932|GO:0007005|GO:0042593|GO:0005634|GO:0005737|GO:0005739|GO:0005829|GO:0005515	main	1	GENSCAN00000016581	ENST00000253063		16661544	ENST00000253063 // Pfam // IPR006730 // Sestrin///OTTHUMT00000009840 // Pfam // IPR006730 // Sestrin	NM_031459///XR_946773	chr1	28585963	28609002	+	P58004	22	16661544	Hs.469543
16661556	33.2706	25.3962	17.388	23.5654	0.194819	-0.194818	-0.741337	-0.302758	MED18	mediatorcomplexsubunit18	54797	AB107222|AK296130|BC002694	GO:0006357|GO:0006369|GO:0006351|GO:0006355|GO:0006366|GO:0016592|GO:0070847|GO:0005634|GO:0001104|GO:0005515	main	1	GENSCAN00000016569	ENST00000373842|ENST00000398997|ENST00000474683|ENST00000475655|ENST00000479574		16661556	ENST00000373842 // Pfam // IPR019095 // Mediator complex, subunit Med18, metazoa/fungi///ENST00000373842 // Pfam // IPR019095 // Mediator complex, subunit Med18, metazoa/fungi///ENST00000398997 // Pfam // IPR019095 // Mediator complex, subunit Med18, metazoa/fungi///ENST00000398997 // Pfam // IPR019095 // Mediator complex, subunit Med18, metazoa/fungi///OTTHUMT00000009856 // Pfam // IPR019095 // …	NM_001127350///NM_017638///XM_005245914	chr1	28655513	28662478	+	Q9BUE0///B4DJL3	20	16661556	Hs.479911
16661567	137.393	132.049	142.717	179.893	0.0286164	-0.028616	0.0834622	0.417446	PHACTR4	phosphataseandactinregulator4	65979	AK025436|BC021247|BC029266|BC068508	GO:0001755|GO:0001843|GO:0007266|GO:0030036|GO:0043085|GO:0048484|GO:0051726|GO:0061386|GO:2001045|GO:0007275|GO:0007399|GO:0005737|GO:0030027|GO:0005622|GO:0042995|GO:0003779|GO:0008157|GO:0071862|GO:0008599|GO:0004864	main	1	GENSCAN00000016583	ENST00000373836|ENST00000373839|ENST00000463428|ENST00000493669|ENST00000632202|ENST00000632421|ENST00000632964|ENST00000633371|ENST00000633167		16661567	ENST00000373836 // Pfam // IPR004018 // RPEL repeat///ENST00000373836 // Pfam // IPR004018 // RPEL repeat///ENST00000373836 // Pfam // IPR004018 // RPEL repeat///ENST00000373839 // Pfam // IPR004018 // RPEL repeat///ENST00000373839 // Pfam // IPR004018 // RPEL repeat///ENST00000373839 // Pfam // IPR004018 // RPEL repeat///ENST00000632202 // Pfam // IPR004018 // RPEL repeat///OTTHUMT00000009868 //…	NM_001048183///NM_023923///XM_005245970///XM_006710842///XM_006710843///XM_006710844///XM_006710845///XM_006710846///XM_006710847///XM_006710848///XM_006710850///XM_006710851///XM_006710852///XM_011542028///XM_011542029///XM_011542030///XM_011542031	chr1	28696093	28827254	+	Q8IZ21///A0A0J9YVR0///A0A0J9YY52///A0A0J9YWV8	29	16661567	Hs.225641
16661587	26.8126	23.3555	17.1896	19.0316	0.0995755	-0.0995755	-0.541806	-0.39494						main	3		ENST00000408289		16661587			chr1	28807874	28807992	+		11	16661587
16661589	64.2318	97.8882	81.2984	133.79	-0.303924	0.303924	0.036015	0.754687	RCC1|SNHG3	regulatorofchromosomecondensation1|smallnucleolarRNAhostgene3	1104///8420	AF075052|AF498924|AK092726|BC010067|BC069198|CR407693|X12654|BC007300|BC036903	GO:0000082|GO:0007052|GO:0007059|GO:0007067|GO:0007088|GO:0016032|GO:0043547|GO:0051225|GO:0051301|GO:0007049|GO:0000790|GO:0000794|GO:0005634|GO:0005654|GO:0005737|GO:0031965|GO:0003682|GO:0005087|GO:0005515|GO:0031492|GO:0042393|GO:0003677|GO:0005085	main	1	GENSCAN00000016583	ENST00000373831|ENST00000373832|ENST00000373833|ENST00000398958|ENST00000411533|ENST00000413987|ENST00000419074|ENST00000427469|ENST00000430407|ENST00000434290|ENST00000437681|ENST00000447507|ENST00000478232|ENST00000486790		16661589	ENST00000373831 // Pfam // IPR000408 // Regulator of chromosome condensation, RCC1///ENST00000373831 // Pfam // IPR000408 // Regulator of chromosome condensation, RCC1///ENST00000373831 // Pfam // IPR000408 // Regulator of chromosome condensation, RCC1///ENST00000373831 // Pfam // IPR000408 // Regulator of chromosome condensation, RCC1///ENST00000373831 // Pfam // IPR000408 // Regulator of chromo…	NM_001048194///NM_001048195///NM_001048199///NM_001269///NR_002909///NR_030725///NR_030726///NR_036473	chr1	28832455	28865708	+	P18754///Q5T081///C9JW69///C9JMJ4///C9JRH2///C9JQZ4///C9J3R0///M0R1Q8	17	16661589	Hs.469723
16661615	44.9835	33.1226	35.9413	36.7259	0.220791	-0.220791	-0.102963	-0.0718083						main	3				16661615			chr1	28843988	28844087	+		8	16661615
16661617	21.2661	22.9754	24.872	17.7805	-0.0557699	0.0557699	0.170199	-0.31403	TRNAU1AP	tRNAselenocysteine1associatedprotein1	54952	AK023555|AK300162|BC000680|BC035855|BC039879	GO:0001514|GO:0006412|GO:0005634|GO:0005737|GO:0000166|GO:0044822|GO:0003676|GO:0003723|GO:0005515	main	1	GENSCAN00000016583	ENST00000373830|ENST00000411406|ENST00000464093|ENST00000464880|ENST00000480930|ENST00000484775|ENST00000491577|ENST00000495215|ENST00000495995|ENST00000497790		16661617	ENST00000373830 // Pfam // IPR000504 // RNA recognition motif domain///ENST00000373830 // Pfam // IPR000504 // RNA recognition motif domain///OTTHUMT00000010346 // Pfam // IPR000504 // RNA recognition motif domain///OTTHUMT00000010346 // Pfam // IPR000504 // RNA recognition motif domain	NM_017846///NR_003109	chr1	28879529	28905057	+	Q9NX07///B7Z6E0///Q9UHT1	27	16661617	Hs.533626
16661636	18.8732	20.4891	10.1045	12.547	-0.0592589	0.0592585	-0.960591	-0.648256	RAB42		115273	BC033175|AK026009	GO:0006886|GO:0032482|GO:0007264|GO:0015031|GO:0008152|GO:0005794|GO:0016020|GO:0003924|GO:0005525|GO:0000166	main	1	GENSCAN00000016572	ENST00000373826|ENST00000465518		16661636	ENST00000373826 // Pfam // IPR001806 // Small GTPase superfamily///OTTHUMT00000010371 // Pfam // IPR001806 // Small GTPase superfamily	NM_001193532///NM_152304	chr1	28918712	28921955	+	Q8N4Z0	17	16661636	Hs.652321
16661642	9.17189	17.6523	12.1068	11.7309	-0.472283	0.472283	-0.0717595	-0.117261	LOC105378616		105378616			main	1		ENST00000420776|ENST00000427804		16661642		XR_947124	chr1	28969740	28975093	+		21	16661642
16661646	278.458	231.61	269.68	215.469	0.132881	-0.132881	0.0866699	-0.237094	RNU11	RNA,U11smallnuclear	26824	J04118|AK292656		main	1		ENST00000387069|ENST00000602813		16661646		NR_004407///XR_947124	chr1	28975112	28975246	+		11	16661646	Hs.640266
16661648	53.8746	52.5263	39.4628	59.6713	0.0182829	-0.0182829	-0.43083	0.165715	GMEB1	glucocorticoidmodulatoryelementbindingprotein1	10691	AF099013|AF173868|AF203694|BC001473	GO:0006357|GO:0006366|GO:0045944|GO:0006351|GO:0006355|GO:1903506|GO:0005634|GO:0005654|GO:0005737|GO:0000978|GO:0001077|GO:0003713|GO:0046872|GO:0003677|GO:0003700|GO:0005515	main	1	GENSCAN00000016580	ENST00000294409|ENST00000361872|ENST00000373816|ENST00000480454		16661648	ENST00000294409 // Pfam // IPR000770 // SAND domain///ENST00000361872 // Pfam // IPR000770 // SAND domain///ENST00000373816 // Pfam // IPR000770 // SAND domain///OTTHUMT00000010331 // Pfam // IPR000770 // SAND domain///OTTHUMT00000010332 // Pfam // IPR000770 // SAND domain///OTTHUMT00000010333 // Pfam // IPR000770 // SAND domain	NM_006582///NM_024482///XM_011540518///XM_011540519///XM_011540520///XM_011540521///XM_011540522	chr1	28995240	29045865	+	Q9Y692///B1AT47///B2RCN8	26	16661648	Hs.632373
16661661	3.76374	3.72576	3.25609	2.78866	0.00731552	-0.00731564	-0.201711	-0.425277						main	3		ENST00000516968		16661661			chr1	29016177	29016306	+		10	16661661
16661663	107.62	117.648	130.393	118.273	-0.0642648	0.0642648	0.212663	0.0719118	YTHDF2	YTHN(6)-methyladenosineRNAbindingprotein2	51441	AB451335|AF155095|AF192968|AF432214|AK292581|AK303833|BC002559|EU093085	GO:0006959|GO:0043488|GO:0000932|GO:0005737|GO:0044822|GO:1990247|GO:0003723	main	1	GENSCAN00000016579	ENST00000373812|ENST00000468863|ENST00000474884|ENST00000475796|ENST00000476976|ENST00000478283|ENST00000496288|ENST00000541996|ENST00000542507|ENST00000621244		16661663	ENST00000373812 // Pfam // IPR007275 // YTH domain///ENST00000541996 // Pfam // IPR007275 // YTH domain///ENST00000542507 // Pfam // IPR007275 // YTH domain///ENST00000621244 // Pfam // IPR007275 // YTH domain///OTTHUMT00000010335 // Pfam // IPR007275 // YTH domain///OTTHUMT00000476529 // Pfam // IPR007275 // YTH domain	NM_001172828///NM_001173128///NM_016258	chr1	29063133	29096287	+	Q9Y5A9///B5BU99///S4R3J8///S4R3V3///A0A087WXZ3	27	16661663	Hs.532286
16661676	22.6918	20.0506	25.3846	21.9844	0.089263	-0.089263	0.251046	0.0435686	OPRD1	opioidreceptor,delta1	4985	EF057065|EU883570|U07882|U10504	GO:0000060|GO:0006955|GO:0007186|GO:0007187|GO:0007193|GO:0007200|GO:0007218|GO:0007268|GO:0008344|GO:0010629|GO:0032460|GO:0032793|GO:0033138|GO:0038003|GO:0042755|GO:0051881|GO:0051924|GO:0051930|GO:0071363|GO:0071456|GO:0097237|GO:0007165|GO:0005737|GO:0005886|GO:0005887|GO:0031226|GO:0031982|GO:0032590|GO:0043005|GO:0043679|GO:0045121|GO:0045211|GO:0016020|GO:0016021|GO:0004985|GO:0005515|GO:…	main	1	GENSCAN00000016571	ENST00000234961|ENST00000621425	NM_000911 // GenMAPP // GPCRDB_Class_A_Rhodopsin-like///NM_000911 // GenMAPP // Peptide_GPCRs///ENST00000234961 // GenMAPP // GPCRDB_Class_A_Rhodopsin-like///ENST00000234961 // GenMAPP // Peptide_GPCRs///ENST00000621425 // GenMAPP // GPCRDB_Class_A_Rhodopsin-like///ENST00000621425 // GenMAPP // Peptide_GPCRs///EF057065 // GenMAPP // GPCRDB_Class_A_Rhodopsin-like///EF057065 // GenMAPP // Peptide_G…	16661676	ENST00000234961 // Pfam // IPR000276 // G protein-coupled receptor, rhodopsin-like///ENST00000621425 // Pfam // IPR000276 // G protein-coupled receptor, rhodopsin-like///OTTHUMT00000010330 // Pfam // IPR000276 // G protein-coupled receptor, rhodopsin-like///OTTHUMT00000010330 // Pfam // IPR019424 // Serpentine type 7TM GPCR chemoreceptor Srsx///OTTHUMT00000010330 // Pfam // IPR019426 // 7TM GPCR,…	NM_000911	chr1	29138654	29190208	+	P41143///D2CGC9	17	16661676	Hs.372
16661684	4.72345	5.62337	6.69037	6.56535	-0.125796	0.125796	0.376447	0.349233	OPRD1	opioidreceptor,delta1	4985	BC042916	GO:0000060|GO:0006955|GO:0007186|GO:0007187|GO:0007193|GO:0007200|GO:0007218|GO:0007268|GO:0008344|GO:0010629|GO:0032460|GO:0032793|GO:0033138|GO:0038003|GO:0042755|GO:0051881|GO:0051924|GO:0051930|GO:0071363|GO:0071456|GO:0097237|GO:0007165|GO:0005737|GO:0005886|GO:0005887|GO:0031226|GO:0031982|GO:0032590|GO:0043005|GO:0043679|GO:0045121|GO:0045211|GO:0016021|GO:0016020|GO:0004985|GO:0005515|GO:…	main	1		ENST00000234961	ENST00000234961 // GenMAPP // GPCRDB_Class_A_Rhodopsin-like///ENST00000234961 // GenMAPP // Peptide_GPCRs///OTTHUMT00000010330 // GenMAPP // GPCRDB_Class_A_Rhodopsin-like///OTTHUMT00000010330 // GenMAPP // Peptide_GPCRs	16661684	ENST00000234961 // Pfam // IPR000276 // G protein-coupled receptor, rhodopsin-like///OTTHUMT00000010330 // Pfam // IPR000276 // G protein-coupled receptor, rhodopsin-like///OTTHUMT00000010330 // Pfam // IPR019424 // Serpentine type 7TM GPCR chemoreceptor Srsx///OTTHUMT00000010330 // Pfam // IPR019426 // 7TM GPCR, serpentine receptor class v (Srv)///OTTHUMT00000010330 // Pfam // IPR019430 // 7TM G…		chr1	29194087	29197779	+	P41143///D2CGC9	23	16661684	Hs.372///Hs.639426
16661687	182.847	214.614	148.063	166.875	-0.115554	0.115555	-0.419981	-0.247422	EPB41	erythrocytemembraneproteinband4.1	2035	AF156225|AK299736|AL833483|BC039079|BC096105|J03796|M14993|M61733|AK299093	GO:0008015|GO:0030036|GO:0030866|GO:0032092|GO:0005634|GO:0005737|GO:0005886|GO:0008091|GO:0014731|GO:0019898|GO:0030054|GO:0030863|GO:0043234|GO:0005856|GO:0005938|GO:0016020|GO:0003779|GO:0005200|GO:0005515|GO:0005516|GO:0005545|GO:0030507|GO:0005198|GO:0008092	main	1	GENSCAN00000016570|GENSCAN00000037929	ENST00000343067|ENST00000347529|ENST00000349460|ENST00000356093|ENST00000373797|ENST00000373798|ENST00000373800|ENST00000460378|ENST00000462032|ENST00000482464|ENST00000488277|ENST00000490308		16661687	ENST00000343067 // Pfam // IPR007477 // SAB domain///ENST00000343067 // Pfam // IPR008379 // Band 4.1, C-terminal///ENST00000343067 // Pfam // IPR014847 // FERM adjacent (FA)///ENST00000343067 // Pfam // IPR018979 // FERM, N-terminal///ENST00000343067 // Pfam // IPR018980 // FERM, C-terminal PH-like domain///ENST00000343067 // Pfam // IPR019748 // FERM central domain///ENST00000347529 // Pfam // …	NM_001166005///NM_001166006///NM_001166007///NM_004437///NM_203342///NM_203343///XM_005245753///XM_005245757///XM_005245760///XM_005245761///XM_005245763///XM_005245764///XM_005245765///XM_005245767///XM_005245768///XM_005245769///XM_005245770///XM_005245772///XM_005245773///XM_005245774///XM_006710434///XM_006710439///XM_011540956///XM_011540957///XM_011540958///XM_011540959///XM_011540960///XM_…	chr1	29213603	29446613	+	P11171///Q4VB86///Q1WWM3///B7Z5L2///Q29RX4///Q59F12///Q4VB87///B7Z627	19	16661687	Hs.175437
16661717	48.8649	42.8877	57.3593	46.0029	0.0941162	-0.0941162	0.325346	0.00704288						main	3				16661717			chr1	29312222	29312322	+		16	16661717
16661719	13.6829	12.8472	14.8136	15.317	0.0454595	-0.0454595	0.16001	0.208215						main	1				16661719			chr1	29459862	29462475	+		20	16661719
16661723	23.9836	21.105	23.2302	25.612	0.0922303	-0.0922308	0.0461874	0.187006						main	1				16661723			chr1	29479001	29479503	+		18	16661723
16661726	5.50751	7.68784	8.28579	8.17345	-0.240588	0.240588	0.34865	0.328955						main	1		ENST00000427046		16661726			chr1	29550445	29551328	+		22	16661726
16661730	51.3168	41.8042	42.1778	36.6711	0.147892	-0.147892	-0.135056	-0.336898	PTPRU	proteintyrosinephosphatase,receptortype,U	10076	AK094849|BC146655|U71075|U73727	GO:0006470|GO:0007155|GO:0007185|GO:0008285|GO:0016337|GO:0030154|GO:0030336|GO:0031100|GO:0034109|GO:0034394|GO:0035335|GO:0051384|GO:0060070|GO:0016311|GO:0005886|GO:0005887|GO:0005911|GO:0016020|GO:0016021|GO:0030054|GO:0004725|GO:0005001|GO:0005515|GO:0008013|GO:0004721|GO:0016787|GO:0016791	main	1	GENSCAN00000037939	ENST00000345512|ENST00000373779|ENST00000415600|ENST00000428026|ENST00000460170|ENST00000465525|ENST00000492954|ENST00000493601|ENST00000526080|ENST00000531385		16661730	ENST00000345512 // Pfam // IPR000242 // PTP type protein phosphatase///ENST00000345512 // Pfam // IPR000242 // PTP type protein phosphatase///ENST00000345512 // Pfam // IPR000998 // MAM domain///ENST00000345512 // Pfam // IPR003961 // Fibronectin type III///ENST00000345512 // Pfam // IPR003961 // Fibronectin type III///ENST00000373779 // Pfam // IPR000242 // PTP type protein phosphatase///ENST000…	NM_001195001///NM_005704///NM_133177///NM_133178///XM_006710269///XM_006710270///XM_006710272///XM_006710273///XM_011540458	chr1	29563028	29653325	+	Q92729///B3KT29	28	16661730	Hs.19718
16661770	3.10328	4.41252	3.41542	3.76416	-0.253905	0.253906	-0.115637	0.0246286						main	1				16661770			chr1	30159178	30161573	+		18	16661770
16661773	6.91319	14.5584	6.97208	7.9171	-0.537215	0.537215	-0.524979	-0.341595						main	1	GENSCAN00000037931			16661773			chr1	30184549	30185414	+		18	16661773
16661776	2.00027	2.62845	2.97715	2.09002	-0.197008	0.197008	0.376726	-0.133689						main	3		ENST00000410855		16661776			chr1	30357749	30357852	+		5	16661776
16661778	22.4146	18.3319	28.9861	26.1042	0.145042	-0.145042	0.515962	0.364887						main	1				16661778			chr1	30464332	30465136	+		17	16661778
16661782	14.2913	13.104	15.3263	13.8757	0.0625622	-0.0625625	0.16344	0.0199909						main	1		ENST00000441046		16661782			chr1	30613110	30614454	+		19	16661782
16661785	13.7047	12.9297	11.9784	9.98356	0.0419915	-0.0419915	-0.152237	-0.415048	LOC105378618		105378618			main	1				16661785		XR_947129///XR_947130///XR_956727///XR_956737	chr1	30726193	30734008	+		17	16661785
16661788	10.7841	8.34917	10.7005	11.1234	0.184603	-0.184603	0.173366	0.229285						main	1		ENST00000420354|ENST00000630703		16661788			chr1	30888672	30893955	+		16	16661788
16661792	16.7777	13.7304	18.8535	20.5511	0.144584	-0.144584	0.31287	0.437251	MATN1-AS1	MATN1antisenseRNA1	100129196	AK128076		main	1		ENST00000414532|ENST00000414763|ENST00000443076|ENST00000454613		16661792		NR_034182	chr1	31190940	31199674	+		26	16661792	Hs.659751
16661800	15.1735	16.4602	15.9046	15.8579	-0.0587113	0.0587111	0.00917459	0.00493622	LOC105378622		105378622			main	1		ENST00000430320|ENST00000438790		16661800		XR_947135///XR_947136///XR_947137///XR_947138///XR_947139///XR_956791///XR_956798///XR_956805///XR_956813///XR_956818	chr1	31297075	31306693	+		20	16661800
16661806	8.43416	6.61726	6.98924	4.54253	0.175004	-0.175004	-0.0961027	-0.717744						main	1				16661806			chr1	31316670	31316957	+		11	16661806
16661808	6.79142	9.58505	8.2162	6.80915	-0.248535	0.248536	0.0262225	-0.244776	LOC400748		400748	BC040627		main	1		ENST00000431202		16661808		XR_246310///XR_250723	chr1	31331005	31333101	+		19	16661808	Hs.639254
16661811	20.9698	21.2742	24.4585	22.2824	-0.010395	0.0103946	0.211626	0.0771923	LOC102723832		102723832			main	1				16661811		XR_947140///XR_956819	chr1	31333698	31335492	+		17	16661811
16661815	11.2057	10.2336	8.77632	7.70381	0.0654628	-0.0654626	-0.287081	-0.475126						main	1				16661815			chr1	31460912	31461481	+		23	16661815
16661817	74.9286	75.2839	76.0211	69.8737	-0.00341272	0.00341225	0.0174704	-0.104179	ZCCHC17	zincfinger,CCHCdomaincontaining17	51538	AF247661|AK302248|AK302343|BC007446|BC050609	GO:0002230|GO:0098779|GO:0098792|GO:0005634|GO:0005730|GO:0030529|GO:0043231|GO:0045111|GO:0022625|GO:0005515|GO:0008270|GO:0044822|GO:0003676|GO:0046872	main	1	GENSCAN00000011481	ENST00000344147|ENST00000373714|ENST00000422613|ENST00000479629|ENST00000546109|ENST00000615916|ENST00000616393|ENST00000616859|ENST00000618216|ENST00000627541		16661817	ENST00000344147 // Pfam // IPR003029 // S1 domain///ENST00000373714 // Pfam // IPR003029 // S1 domain///ENST00000546109 // Pfam // IPR003029 // S1 domain///ENST00000615916 // Pfam // IPR003029 // S1 domain///ENST00000616859 // Pfam // IPR003029 // S1 domain///ENST00000618216 // Pfam // IPR003029 // S1 domain///ENST00000627541 // Pfam // IPR003029 // S1 domain///OTTHUMT00000010664 // Pfam // IPR00…	NM_001282566///NM_001282567///NM_001282568///NM_001282569///NM_001282570///NM_001282571///NM_001282572///NM_001282573///NM_001282574///NM_016505///XM_006710681///XM_011541567	chr1	31769842	31837783	+	Q9NP64///B4DYA9///A0A087WXF8///A0A0D9SEW3///A0A087WYV3///A0A087WYF0///A0A087WXU5///E7EPF0	20	16661817	Hs.524094
16661832	200.716	241.104	214.92	233.292	-0.132252	0.132252	-0.0336061	0.0847311	SERINC2	serineincorporator2	347735	AK296118|AK298512|AK316357|AY094595|AY358560|BC084580|BC126283|BC126285	GO:0006658|GO:0006665|GO:0015825|GO:0051347|GO:1904219|GO:1904222|GO:0016021|GO:0070062|GO:0016020|GO:0015194	main	1	GENSCAN00000011465	ENST00000373709|ENST00000373710|ENST00000487207|ENST00000491976|ENST00000536384|ENST00000536859		16661832	ENST00000373709 // Pfam // IPR005016 // Serine incorporator/TMS membrane protein///ENST00000373710 // Pfam // IPR005016 // Serine incorporator/TMS membrane protein///ENST00000536384 // Pfam // IPR005016 // Serine incorporator/TMS membrane protein///ENST00000536859 // Pfam // IPR005016 // Serine incorporator/TMS membrane protein///OTTHUMT00000010680 // Pfam // IPR005016 // Serine incorporator/TMS …	NM_001199037///NM_001199038///NM_001199039///NM_018565///NM_178865	chr1	31882412	31907527	+	Q96SA4///Q96IM8///Q96AI1	29	16661832	Hs.270655
16661852	33.6185	36.9468	35.7942	37.737	-0.068099	0.0680985	0.0223751	0.0986276	LINC01225	longintergenicnon-proteincodingRNA1225	149086	AK057562|BC104454		main	1	GENSCAN00000011479	ENST00000562069|ENST00000562271|ENST00000563302|ENST00000566792|ENST00000570127|ENST00000562339|ENST00000563550		16661852		NR_034112	chr1	31971841	31974167	+		22	16661852	Hs.729905
16661856	14.0487	11.7938	10.5648	11.1822	0.126204	-0.126204	-0.284977	-0.203036	LINC01226	longintergenicnon-proteincodingRNA1226	284551	AK093618		main	1		ENST00000412068|ENST00000417514		16661856		NR_027085	chr1	31984036	31989846	+		19	16661856	Hs.658659
16661862	219.141	193.888	205.872	186.198	0.0883169	-0.0883164	-0.00179338	-0.146702	TINAGL1	tubulointerstitialnephritisantigen-like1	64129	AB050716|AF205436|AF236150|AK074124|AK292770|AK296322|AK298038|AK298382|AK301070|AY358421|BC009048|BC064633	GO:0006898|GO:0006955|GO:0007155|GO:0016197|GO:0051603|GO:0006508|GO:0005576|GO:0005615|GO:0005764|GO:0031012|GO:0070062|GO:0005737|GO:0004197|GO:0005044|GO:0005201|GO:0005515|GO:0030247|GO:0043236|GO:0008234	main	1	GENSCAN00000011471	ENST00000271064|ENST00000457433|ENST00000461030|ENST00000463112|ENST00000466998|ENST00000468635|ENST00000478398|ENST00000480586|ENST00000481165|ENST00000498429|ENST00000537531		16661862	ENST00000271064 // Pfam // IPR000668 // Peptidase C1A, papain C-terminal///ENST00000457433 // Pfam // IPR000668 // Peptidase C1A, papain C-terminal///ENST00000537531 // Pfam // IPR000668 // Peptidase C1A, papain C-terminal///OTTHUMT00000011072 // Pfam // IPR000668 // Peptidase C1A, papain C-terminal	NM_001204414///NM_001204415///NM_022164///XM_005271106///XM_005271107///XM_011541946	chr1	32042086	32053288	+	Q9GZM7///B4DK04///F6SDV2///B4DNS5///B4DVG5	19	16661862	Hs.199368
16661890	20.4953	15.7309	21.2326	22.8795	0.190845	-0.190845	0.241832	0.349606	HCRTR1	hypocretin(orexin)receptor1	3061	AF041243|AK290521|BC074796	GO:0007218|GO:0007268|GO:0007631|GO:0032870|GO:0045187|GO:1901652|GO:0007165|GO:0007186|GO:0005886|GO:0005887|GO:0016020|GO:0016021|GO:0004930|GO:0008188|GO:0016499|GO:0017046|GO:0042277|GO:0004871	main	1	GENSCAN00000011471	ENST00000373705|ENST00000373706|ENST00000403528|ENST00000468521|ENST00000485464	NM_001525 // GenMAPP // GPCRDB_Class_A_Rhodopsin-like///XM_011541308 // GenMAPP // GPCRDB_Class_A_Rhodopsin-like///ENST00000373705 // GenMAPP // GPCRDB_Class_A_Rhodopsin-like///ENST00000373706 // GenMAPP // GPCRDB_Class_A_Rhodopsin-like///ENST00000403528 // GenMAPP // GPCRDB_Class_A_Rhodopsin-like///ENST00000468521 // GenMAPP // GPCRDB_Class_A_Rhodopsin-like///ENST00000485464 // GenMAPP // GPCRDB…	16661890	ENST00000373705 // Pfam // IPR000276 // G protein-coupled receptor, rhodopsin-like///ENST00000373706 // Pfam // IPR000276 // G protein-coupled receptor, rhodopsin-like///ENST00000403528 // Pfam // IPR000276 // G protein-coupled receptor, rhodopsin-like///OTTHUMT00000011042 // Pfam // IPR000276 // G protein-coupled receptor, rhodopsin-like///OTTHUMT00000011042 // Pfam // IPR019424 // Serpentine ty…	NM_001525///XM_011541308	chr1	32083287	32098119	+	O43613///A6NMV7	21	16661890	Hs.388226
16661904	27.5245	30.1617	30.3064	32.738	-0.0660005	0.0660005	0.0729074	0.18425						main	1		ENST00000445166|ENST00000585413|ENST00000585660|ENST00000587445|ENST00000588288|ENST00000589462|ENST00000591929|ENST00000593188|ENST00000607926|ENST00000608246|ENST00000608332|ENST00000608888|ENST00000609033|ENST00000609338|ENST00000609373|ENST00000609549|ENST00000609625|ENST00000610043|ENST00000610216|ENST00000623425|ENST00000623786|ENST00000624388|ENST00000591592|ENST00000623791		16661904			chr1	32121710	32125539	+		18	16661904
16661907	22.0847	22.0163	22.691	20.9647	0.0022378	-0.0022378	0.0413098	-0.0728431						main	1		ENST00000527035		16661907			chr1	32254731	32256923	+		24	16661907
16661910	2.77601	3.32505	3.26349	2.72905	-0.130181	0.130181	0.103223	-0.154794						main	1				16661910			chr1	32379174	32380745	+		17	16661910
16661914	4.87608	4.46664	4.39324	5.05111	0.0632656	-0.0632656	-0.0871723	0.114143						main	1		ENST00000447478		16661914			chr1	32398621	32399576	+		11	16661914
16661917	336.244	393.688	344.999	371.861	-0.113772	0.113771	-0.0766888	0.0314817	KHDRBS1	KHdomaincontaining,RNAbinding,signaltransductionassociated1	10657	AK293369|AK303218|BC000717|BC010132|BC019109|M88108|U78971	GO:0000086|GO:0006351|GO:0006397|GO:0007050|GO:0007165|GO:0007166|GO:0008283|GO:0009967|GO:0031647|GO:0045892|GO:0045948|GO:0046831|GO:0046833|GO:0006355|GO:0007049|GO:0005634|GO:0005654|GO:0005737|GO:0016020|GO:0070618|GO:0003677|GO:0003723|GO:0005070|GO:0005515|GO:0008143|GO:0008266|GO:0017124|GO:0032403|GO:0042802|GO:0044822|GO:0003676	main	1	GENSCAN00000015894	ENST00000307714|ENST00000327300|ENST00000484270|ENST00000492989		16661917	ENST00000327300 // Pfam // IPR004088 // K Homology domain, type 1///OTTHUMT00000011199 // Pfam // IPR004088 // K Homology domain, type 1	NM_001271878///NM_006559///NR_073498///NR_073499	chr1	32479430	32526451	+	Q07666///B4E043///B4DDX2///B2R7B5	28	16661917	Hs.445893
16661934	23.2682	28.8848	23.3191	27.8093	-0.155974	0.155975	-0.152822	0.101235	TMEM39B	transmembraneprotein39B	55116	AK055610|AK091861|AK296653|AK298766|AK300293|BC004364	GO:0002230|GO:0098779|GO:0098792|GO:0016021|GO:0016020	main	1	GENSCAN00000015892	ENST00000336294|ENST00000438825|ENST00000441402|ENST00000466321|ENST00000468135|ENST00000472503|ENST00000476968|ENST00000487305|ENST00000498613		16661934	ENST00000336294 // Pfam // IPR019397 // Uncharacterised protein family TMEM39///ENST00000438825 // Pfam // IPR019397 // Uncharacterised protein family TMEM39///ENST00000438825 // Pfam // IPR019397 // Uncharacterised protein family TMEM39///OTTHUMT00000011489 // Pfam // IPR019397 // Uncharacterised protein family TMEM39///OTTHUMT00000091375 // Pfam // IPR019397 // Uncharacterised protein family TM…	NM_018056///XM_005270988///XM_005270989///XM_006710724///XM_006710725///XM_011541681///XM_011541682///XM_011541683///XM_011541684	chr1	32537632	32568467	+	Q9GZU3///Q9NW51///Q9BT39///B3KRL9///Q5VVU5///F8WB89	34	16661934	Hs.25544
16661956	148.751	162.126	136.302	187.944	-0.0621071	0.0621071	-0.188205	0.275297	KPNA6	karyopherinalpha6(importinalpha7)	23633	AF060543|AK295615|AK301714|BC020520|BT009843	GO:0006607|GO:0045944|GO:0060135|GO:0006606|GO:0006810|GO:0015031|GO:0005643|GO:0005654|GO:0005829|GO:0016020|GO:0005634|GO:0005737|GO:0005515|GO:0008139|GO:0008565|GO:0005488	main	1	GENSCAN00000015902	ENST00000373625|ENST00000446515|ENST00000469790|ENST00000471599|ENST00000515055		16661956	ENST00000373625 // Pfam // IPR000225 // Armadillo///ENST00000373625 // Pfam // IPR000225 // Armadillo///ENST00000373625 // Pfam // IPR000225 // Armadillo///ENST00000373625 // Pfam // IPR000225 // Armadillo///ENST00000373625 // Pfam // IPR000225 // Armadillo///ENST00000373625 // Pfam // IPR000225 // Armadillo///ENST00000373625 // Pfam // IPR000225 // Armadillo///ENST00000373625 // Pfam // IPR00022…	NM_012316///XM_005270711///XM_011541160	chr1	32573639	32642169	+	O60684///G1UI19///B4DII5///B4DWX3///Q5TFJ7///S4R3E5	32	16661956	Hs.470588///Hs.711019
16661978	121.751	133.499	144.811	176.872	-0.0664496	0.0664496	0.183792	0.472324	TXLNA	taxilinalpha	200081	AF516206|AK096939|AL832636|AL832637|BC046565|BC080578|BC103823|BC103824	GO:0006887|GO:0008283|GO:0042113|GO:0098779|GO:0005576|GO:0005737|GO:0016020|GO:0005125|GO:0005515|GO:0019905|GO:0030372	main	1	GENSCAN00000015905	ENST00000373609|ENST00000373610		16661978	ENST00000373609 // Pfam // IPR026183 // Taxilin family///ENST00000373610 // Pfam // IPR026183 // Taxilin family///OTTHUMT00000012843 // Pfam // IPR026183 // Taxilin family///OTTHUMT00000012844 // Pfam // IPR026183 // Taxilin family	NM_175852///XM_006710424///XM_011540931///XM_011540932	chr1	32645287	32663886	+	P40222///A0AUK0///Q69YT3	21	16661978	Hs.17987
16661995	22.0464	23.597	20.9858	22.3112	-0.0490298	0.0490293	-0.120159	-0.0318069	CCDC28B	coiled-coildomaincontaining28B	79140	AK092702|AK291904|BC022848	GO:0042384|GO:0030030|GO:0005737|GO:0005813|GO:0005815|GO:0005856|GO:0005515	main	1	GENSCAN00000015905	ENST00000373602|ENST00000421922|ENST00000461819|ENST00000469003|ENST00000483009		16661995	ENST00000373602 // Pfam // IPR025271 // Domain of unknown function DUF4061///ENST00000421922 // Pfam // IPR025271 // Domain of unknown function DUF4061	NM_001301011///NM_024296///XM_011542113	chr1	32665987	32670991	+	Q9BUN5///E9PM81///E9PM03	27	16661995	Hs.534482
16662009	24.02	24.2924	28.2346	34.4335	-0.00813436	0.00813389	0.225094	0.511442	IQCC	IQmotifcontainingC	55721	AK299235|BC098250|BC098260|BC098317|BC098366	GO:0005515	main	1	GENSCAN00000015905	ENST00000291358|ENST00000537469|ENST00000617816		16662009		NM_001160042///NM_018134	chr1	32671236	32674288	+	Q4KMZ1///B4DRF5	20	16662009	Hs.274356
16662018	15.9086	19.9125	19.9125	14.0753	-0.161933	0.161933	0.161933	-0.338573	DCDC2B	doublecortindomaincontaining2B	149069	BC041458|BC128073	GO:0035556|GO:0005622|GO:0005515	main	1	GENSCAN00000015905	ENST00000409358|ENST00000487056		16662018	ENST00000409358 // Pfam // IPR003533 // Doublecortin domain///ENST00000409358 // Pfam // IPR003533 // Doublecortin domain///OTTHUMT00000328293 // Pfam // IPR003533 // Doublecortin domain///OTTHUMT00000328293 // Pfam // IPR003533 // Doublecortin domain	NM_001099434	chr1	32674695	32681797	+	A2VCK2	21	16662018	Hs.424588
16662031	209.531	269.602	247.028	230.837	-0.181834	0.181834	0.0556784	-0.0421205	EIF3I	eukaryotictranslationinitiationfactor3,subunitI	8668	AK289356|AK289882|BC000413|BC003140|BT019597|U36764|U39067	GO:0001731|GO:0006412|GO:0006413|GO:0006446|GO:0010467|GO:0044267|GO:0005829|GO:0005852|GO:0016282|GO:0033290|GO:0070062|GO:0071541|GO:0005737|GO:0003743|GO:0005515	main	1	GENSCAN00000015905	ENST00000355082|ENST00000373586|ENST00000471486|ENST00000474371|ENST00000483517|ENST00000489353	NM_003757 // GenMAPP // Translation_Factors///XM_011542354 // GenMAPP // Translation_Factors///XM_011542355 // GenMAPP // Translation_Factors///ENST00000355082 // GenMAPP // Translation_Factors///ENST00000373586 // GenMAPP // Translation_Factors///ENST00000471486 // GenMAPP // Translation_Factors///ENST00000474371 // GenMAPP // Translation_Factors///ENST00000483517 // GenMAPP // Translation_Facto…	16662031	ENST00000355082 // Pfam // IPR001680 // WD40 repeat///ENST00000355082 // Pfam // IPR001680 // WD40 repeat///ENST00000373586 // Pfam // IPR001680 // WD40 repeat///ENST00000373586 // Pfam // IPR001680 // WD40 repeat///ENST00000373586 // Pfam // IPR001680 // WD40 repeat///ENST00000373586 // Pfam // IPR001680 // WD40 repeat///OTTHUMT00000019282 // Pfam // IPR001680 // WD40 repeat///OTTHUMT00000019282…	NM_003757///XM_011542354///XM_011542355	chr1	32687529	32697205	+	Q13347///Q5U0F4///Q9P1D9///Q53HU7///Q5TFK1	20	16662031	Hs.530096
16662047	13.4811	13.0173	13.9883	14.1093	0.025249	-0.0252492	0.0785332	0.0909677	FAM167B	familywithsequencesimilarity167,memberB	84734	BC004269		main	1	GENSCAN00000015901	ENST00000373582		16662047	ENST00000373582 // Pfam // IPR024280 // FAM167///OTTHUMT00000019615 // Pfam // IPR024280 // FAM167	NM_032648	chr1	32712818	32714461	+	Q9BTA0	18	16662047	Hs.18449
16662052	22.9293	32.8572	30.6992	34.7464	-0.259508	0.259508	0.161498	0.34016	LCK		3932	AJ865079|AK303073|BC013200|M36881|U07236|U23852	GO:0006468|GO:0006470|GO:0006882|GO:0006919|GO:0007169|GO:0007173|GO:0007568|GO:0007596|GO:0008543|GO:0009612|GO:0010043|GO:0010628|GO:0016032|GO:0030097|GO:0030168|GO:0030217|GO:0031295|GO:0038083|GO:0038095|GO:0042127|GO:0042493|GO:0042523|GO:0042542|GO:0045087|GO:0045588|GO:0048011|GO:0048015|GO:0050690|GO:0050852|GO:0050853|GO:0050862|GO:0050870|GO:0050900|GO:0051209|GO:0051249|GO:0070474|GO:…	main	1	GENSCAN00000015882	ENST00000333070|ENST00000336890|ENST00000355928|ENST00000373557|ENST00000373562|ENST00000373564|ENST00000461712|ENST00000469765|ENST00000469956|ENST00000476457|ENST00000477031|ENST00000482949|ENST00000495610|ENST00000619559	NM_001042771 // GenMAPP // Inflammatory_Response_Pathway///NM_005356 // GenMAPP // Inflammatory_Response_Pathway///XM_011541453 // GenMAPP // Inflammatory_Response_Pathway///XM_011541454 // GenMAPP // Inflammatory_Response_Pathway///XM_011541455 // GenMAPP // Inflammatory_Response_Pathway///ENST00000333070 // GenMAPP // Inflammatory_Response_Pathway///ENST00000336890 // GenMAPP // Inflammatory_Re…	16662052	ENST00000333070 // Pfam // IPR000980 // SH2 domain///ENST00000333070 // Pfam // IPR001245 // Serine-threonine/tyrosine-protein kinase catalytic domain///ENST00000333070 // Pfam // IPR001452 // SH3 domain///ENST00000336890 // Pfam // IPR000980 // SH2 domain///ENST00000336890 // Pfam // IPR001245 // Serine-threonine/tyrosine-protein kinase catalytic domain///ENST00000336890 // Pfam // IPR001452 // …	NM_001042771///NM_005356///XM_011541453///XM_011541454///XM_011541455	chr1	32716840	32751766	+	P06239///Q573B4///B4DZS7///B3KUV3///E9PAP0///F8W6B9///E9PQ10///E9PI33///E9PKQ8///E9PJ92	28	16662052	Hs.470627
16662077	307.242	319.777	295.02	317.543	-0.0288458	0.0288458	-0.0874081	0.0187321	HDAC1	histonedeacetylase1	3065	AB451297|AK225555|AK296308|AK299241|AK299792|AY627042|BC000301|CR541717|D50405|U50079	GO:0000122|GO:0000278|GO:0006325|GO:0006338|GO:0006351|GO:0006367|GO:0006476|GO:0007179|GO:0007219|GO:0007596|GO:0008284|GO:0009913|GO:0010467|GO:0010629|GO:0010832|GO:0010870|GO:0016032|GO:0016568|GO:0016575|GO:0032922|GO:0040029|GO:0042475|GO:0042733|GO:0043044|GO:0043066|GO:0043922|GO:0045786|GO:0045814|GO:0045892|GO:0045893|GO:0045944|GO:0048011|GO:0060766|GO:0060789|GO:0061029|GO:0061198|GO:…	main	1	GENSCAN00000015904	ENST00000373548|ENST00000428704|ENST00000463172|ENST00000471488|ENST00000472928|ENST00000476391|ENST00000481281|ENST00000482310|ENST00000484305|ENST00000490081	NM_004964 // GenMAPP // Cell_cycle_KEGG///XM_011541309 // GenMAPP // Cell_cycle_KEGG///ENST00000373548 // GenMAPP // Cell_cycle_KEGG///ENST00000428704 // GenMAPP // Cell_cycle_KEGG///ENST00000463172 // GenMAPP // Cell_cycle_KEGG///ENST00000471488 // GenMAPP // Cell_cycle_KEGG///ENST00000472928 // GenMAPP // Cell_cycle_KEGG///ENST00000476391 // GenMAPP // Cell_cycle_KEGG///ENST00000481281 // GenMA…	16662077	ENST00000373548 // Pfam // IPR023801 // Histone deacetylase domain///ENST00000428704 // Pfam // IPR023801 // Histone deacetylase domain///ENST00000428704 // Pfam // IPR023801 // Histone deacetylase domain///OTTHUMT00000019815 // Pfam // IPR023801 // Histone deacetylase domain///OTTHUMT00000099439 // Pfam // IPR023801 // Histone deacetylase domain///OTTHUMT00000099439 // Pfam // IPR023801 // Histo…	NM_004964///XM_011541309	chr1	32757687	32799236	+	Q13547///Q6IT96///B4DRG0///Q5HYD4///B5BU61///B4DSK9///B7Z3S4///Q5TEE2	32	16662077	Hs.88556
16662098	13.4048	10.1471	13.8185	9.78942	0.200842	-0.200842	0.2447	-0.252608						main	1				16662098			chr1	32813111	32814381	+		19	16662098
16662101	12.0986	18.6483	20.4468	15.8284	-0.312104	0.312104	0.444933	0.0755734						main	1				16662101			chr1	32816855	32818023	+		27	16662101
16662105	39.6231	34.716	43.7987	31.5807	0.0953693	-0.0953689	0.239917	-0.231929	TSSK3	testis-specificserinekinase3	81629		GO:0006468|GO:0007275|GO:0007283|GO:0030154|GO:0035556|GO:0016310|GO:0005737|GO:0000287|GO:0004674|GO:0005515|GO:0005524|GO:0000166|GO:0004672|GO:0016301|GO:0016740|GO:0046872|GO:0016772	main	1		ENST00000421153|ENST00000574315|ENST00000574792		16662105			chr1	32817122	32819143	+	Q96PN8///I3L1X4	13	16662105	Hs.512763
16662108	18.8272	19.1945	29.0476	26.735	-0.0139365	0.0139365	0.611663	0.491976	TSSK3	testis-specificserinekinase3	81629	AF296450|AY048701|BC035354	GO:0006468|GO:0007275|GO:0007283|GO:0030154|GO:0035556|GO:0016310|GO:0009966|GO:0005737|GO:0000287|GO:0004674|GO:0005515|GO:0005524|GO:0000166|GO:0004672|GO:0016301|GO:0016740|GO:0046872|GO:0016772	main	1	GENSCAN00000015887	ENST00000373534|ENST00000574315		16662108	ENST00000373534 // Pfam // IPR000719 // Protein kinase domain///OTTHUMT00000020049 // Pfam // IPR000719 // Protein kinase domain///OTTHUMT00000020049 // Pfam // IPR001245 // Serine-threonine/tyrosine-protein kinase catalytic domain	NM_052841	chr1	32827798	32829926	+	Q96PN8///I3L1X4	16	16662108	Hs.512763
16662113	12.6847	14.7542	14.7542	14.4802	-0.109022	0.109022	0.109022	0.0819702	ZBTB8B	zincfingerandBTBdomaincontaining8B	728116	AK092326	GO:0006351|GO:0006355|GO:0005634|GO:0003677|GO:0046872|GO:0003676|GO:0005515	main	1	GENSCAN00000015899	ENST00000609129|ENST00000480336		16662113	ENST00000609129 // Pfam // IPR000210 // BTB/POZ domain///OTTHUMT00000392986 // Pfam // IPR007087 // Zinc finger, C2H2///OTTHUMT00000392985 // Pfam // IPR007087 // Zinc finger, C2H2	NM_001145720	chr1	32930658	32953461	+	Q8NAP8	23	16662113	Hs.647658
16662123	35.0072	18.9516	27.7862	34.8146	0.442666	-0.442666	0.109386	0.434708	ZBTB8A	zincfingerandBTBdomaincontaining8A	653121	AF548353|AY157873|BC015239|BC029654|AK092326	GO:0006351|GO:0006355|GO:0008150|GO:0005634|GO:0005575|GO:0003677|GO:0005515|GO:0046872|GO:0003674|GO:0003676	main	1	GENSCAN00000015890	ENST00000316459|ENST00000373510|ENST00000480336		16662123	ENST00000316459 // Pfam // IPR000210 // BTB/POZ domain///ENST00000373510 // Pfam // IPR000210 // BTB/POZ domain///OTTHUMT00000021665 // Pfam // IPR007087 // Zinc finger, C2H2///OTTHUMT00000021665 // Pfam // IPR021777 // Protein of unknown function DUF3342///OTTHUMT00000021666 // Pfam // IPR007087 // Zinc finger, C2H2///OTTHUMT00000021666 // Pfam // IPR021777 // Protein of unknown function DUF3342…	NM_001040441///NM_001291496///NR_111980	chr1	33004772	33071542	+	Q96BR9///D3DPQ1///Q8NAP8	23	16662123	Hs.546479
16662132	4.99926	4.31052	4.32461	4.19158	0.106927	-0.106927	-0.102219	-0.147295						main	3				16662132			chr1	33105552	33105653	+		12	16662132
16662134	145.17	204.276	149.115	176.851	-0.246387	0.246387	-0.207707	0.0384064	RBBP4	retinoblastomabindingprotein4	5928	AK299251|AK299410|BC003092|BC053904|BC075836|BT007309	GO:0000086|GO:0000278|GO:0006260|GO:0006325|GO:0006334|GO:0006335|GO:0006336|GO:0006338|GO:0006351|GO:0006355|GO:0008285|GO:0010467|GO:0031497|GO:0034080|GO:0040029|GO:0043044|GO:0045814|GO:0051726|GO:0007049|GO:0016568|GO:0000790|GO:0005634|GO:0005654|GO:0016580|GO:0016581|GO:0016589|GO:0033186|GO:0035098|GO:0043234|GO:0000978|GO:0000980|GO:0005515|GO:0008094|GO:0031492|GO:0042393|GO:0042826	main	1	GENSCAN00000015885	ENST00000373485|ENST00000373493|ENST00000401893|ENST00000414241|ENST00000445722|ENST00000458695|ENST00000460669|ENST00000463378|ENST00000465780|ENST00000475321|ENST00000477563|ENST00000482190|ENST00000490500|ENST00000492348|ENST00000524393|ENST00000525506|ENST00000526193|ENST00000527118|ENST00000531983		16662134	ENST00000373485 // Pfam // IPR001680 // WD40 repeat///ENST00000373485 // Pfam // IPR001680 // WD40 repeat///ENST00000373485 // Pfam // IPR001680 // WD40 repeat///ENST00000373485 // Pfam // IPR001680 // WD40 repeat///ENST00000373485 // Pfam // IPR001680 // WD40 repeat///ENST00000373485 // Pfam // IPR022052 // Histone-binding protein RBBP4, N-terminal///ENST00000373493 // Pfam // IPR001680 // WD40 …	NM_001135255///NM_001135256///NM_005610	chr1	33116743	33151812	+	Q09028///C9JPP3///H0YCT5///H0YDK2///H0YF10///E9PNS6///H0YEU5///E9PND5///E9PIC4///E9PNS2///B4DRT0	35	16662134	Hs.16003
16662159	54.4787	50.0378	48.9332	48.4601	0.0613379	-0.0613375	-0.0935411	-0.107558	KIAA1522		57648	AK298965		main	1	GENSCAN00000015884|GENSCAN00000015891	ENST00000294521|ENST00000373480|ENST00000373481|ENST00000401073|ENST00000468130		16662159		NM_001198972///NM_001198973///NM_020888///XM_006710791	chr1	33207486	33240571	+	Q9P206	20	16662159	Hs.591502
16662171	18.2337	17.6869	19.0153	19.1724	0.0219631	-0.0219631	0.0825162	0.0943813	S100PBP	S100Pbindingprotein	64766	AK022965|BC015175	GO:0005634|GO:0048306	main	1	GENSCAN00000015881	ENST00000356689|ENST00000373475|ENST00000373476|ENST00000474103|ENST00000475486|ENST00000477248|ENST00000482212|ENST00000524535|ENST00000525203|ENST00000526230|ENST00000527692|ENST00000529027|ENST00000530552|ENST00000530710|ENST00000531123|ENST00000531256		16662171	ENST00000373475 // Pfam // IPR026097 // S100P-binding protein///ENST00000373476 // Pfam // IPR026097 // S100P-binding protein///ENST00000482212 // Pfam // IPR026097 // S100P-binding protein///ENST00000526230 // Pfam // IPR026097 // S100P-binding protein///ENST00000530710 // Pfam // IPR026097 // S100P-binding protein///ENST00000531256 // Pfam // IPR026097 // S100P-binding protein	NM_001256121///NM_022753///XM_006710819///XM_006710820///XM_011541961///XM_011541962///XM_011541963///XR_946740	chr1	33282368	33324476	+	Q96BU1///E9PL86///E9PIY5///E9PIZ7///E9PMK1///E9PSA0	36	16662171	Hs.440880
16662193	167.572	122.733	169.493	171.042	0.224628	-0.224628	0.241075	0.254201	HPCA	hippocalcin	3208	BC001777|D16593|DQ426877|BC127891	GO:0007420|GO:0019722|GO:0031283|GO:0031584|GO:0045762|GO:0048839|GO:0060041|GO:0071257|GO:0090314|GO:1901986|GO:1902065|GO:1904009|GO:1904010|GO:0010518|GO:0014070|GO:0008150|GO:0030424|GO:0032590|GO:0032809|GO:0032839|GO:0043204|GO:0044327|GO:0016021|GO:0005575|GO:0016020|GO:0003779|GO:0005509|GO:0019900|GO:0046872|GO:0005515|GO:0003674	main	1		ENST00000373467|ENST00000459874|ENST00000470166|ENST00000470896|ENST00000480118		16662193	ENST00000373467 // Pfam // IPR002048 // EF-hand domain///ENST00000373467 // Pfam // IPR011992 // EF-hand domain pair///OTTHUMT00000011480 // Pfam // IPR002048 // EF-hand domain///OTTHUMT00000011480 // Pfam // IPR002048 // EF-hand domain///OTTHUMT00000011480 // Pfam // IPR002048 // EF-hand domain	NM_002143///XM_005270792	chr1	33351595	33364042	+	P84074///Q5U068///Q0QD43///Q969K7	13	16662193	Hs.632391///Hs.534521
16662201	2.47483	4.69677	3.64111	2.94068	-0.46217	0.46217	0.0948783	-0.21335						main	3				16662201			chr1	33391895	33392000	+		11	16662201
16662203	5.63412	5.78846	6.32513	6.95668	-0.019495	0.019495	0.14741	0.284713	LOC105378634		105378634			main	1				16662203		XR_947162///XR_956868	chr1	33394669	33399878	+		20	16662203
16662206	18.1219	15.3973	16.706	19.7579	0.117528	-0.117528	0.000162125	0.242224						main	1		ENST00000427524|ENST00000447420		16662206			chr1	33452676	33498070	+		19	16662206
16662209	12.5547	14.817	13.1334	16.4315	-0.119513	0.119513	-0.054508	0.268724	AZIN2	antizymeinhibitor2	113451	AB075825|AL832640|AY050634|AY050635|AY050636|AY050637|AY050638|AY325129|BC010449|BC028128	GO:0006595|GO:0007283|GO:0015847|GO:0033387|GO:0034641|GO:0042177|GO:0043085|GO:0044281|GO:0097055|GO:0098629|GO:1902269|GO:0006591|GO:0006596|GO:0006810|GO:0005634|GO:0005737|GO:0005739|GO:0005801|GO:0005802|GO:0005829|GO:0030133|GO:0030424|GO:0030425|GO:0031410|GO:0033116|GO:0043204|GO:0048471|GO:1990005|GO:0005793|GO:0005794|GO:0016020|GO:0016023|GO:0042995|GO:0004586|GO:0005515|GO:0015489|GO:…	main	1	GENSCAN00000039561	ENST00000294517|ENST00000373440|ENST00000373441|ENST00000373443|ENST00000462920|ENST00000471119|ENST00000473089|ENST00000475935|ENST00000477570|ENST00000478204|ENST00000478635|ENST00000481886|ENST00000483027|ENST00000484656|ENST00000492420|ENST00000492521|ENST00000495135|ENST00000497280|ENST00000497710	NM_052998 // HumanCyc // PWY-46///NM_052998 // HumanCyc // ORNSPNANA-PWY///NM_052998 // HumanCyc // ORNDEG-PWY///NM_052998 // MetaCyc // PWY-6305///NM_052998 // MetaCyc // PWY0-823///NM_052998 // MetaCyc // PWY0-1299///NM_052998 // MetaCyc // ARGDEG-III-PWY///NM_052998 // MetaCyc // PWY-43///NM_052998 // MetaCyc // PWY-40///NM_052998 // MetaCyc // PWY-6834///AB075825 // HumanCyc // PWY-46///AB075…	16662209	ENST00000294517 // Pfam // IPR022643 // Orn/DAP/Arg decarboxylase 2, C-terminal///ENST00000294517 // Pfam // IPR022644 // Orn/DAP/Arg decarboxylase 2, N-terminal///ENST00000373440 // Pfam // IPR022644 // Orn/DAP/Arg decarboxylase 2, N-terminal///ENST00000373441 // Pfam // IPR022643 // Orn/DAP/Arg decarboxylase 2, C-terminal///ENST00000373441 // Pfam // IPR022644 // Orn/DAP/Arg decarboxylase 2, N-…	NM_001293562///NM_001301823///NM_001301824///NM_001301825///NM_001301826///NM_052998///NR_126031///XM_005270404///XM_005270406///XM_005270407///XM_006710311///XM_006710312///XM_011540557///XM_011540558///XM_011540559///XM_011540560///XM_011540561///XM_011540562///XM_011540563///XM_011540564///XM_011540565///XM_011540566///XR_946531	chr1	33546705	33586131	+	Q96A70///B3KV62///D3DPR0	35	16662209	Hs.101807
16662234	26.3546	28.0428	34.3152	33.6455	-0.0447888	0.0447884	0.336007	0.307571	ZNF362	zincfingerprotein362	149076	BC104779|BC112113	GO:0006351|GO:0006355|GO:0005634|GO:0016020|GO:0016021|GO:0003677|GO:0046872|GO:0003676	main	1	GENSCAN00000039570	ENST00000373428|ENST00000483388|ENST00000490959|ENST00000539719		16662234	OTTHUMT00000011857 // Pfam // IPR007087 // Zinc finger, C2H2///OTTHUMT00000011857 // Pfam // IPR007087 // Zinc finger, C2H2	NM_152493///XM_005270507///XM_005270508///XM_011540786	chr1	33722146	33766320	+	Q5T0B9///Q8N7J3///F5H055	17	16662234	Hs.743358
16662248	25.8677	24.4256	25.9671	27.8584	0.041378	-0.0413785	0.0469089	0.148336						main	1		ENST00000457957|ENST00000587696|ENST00000588828|ENST00000624012|ENST00000624453|ENST00000627130|ENST00000627421|ENST00000628643|ENST00000630229|ENST00000630909		16662248			chr1	33780296	33791644	+		21	16662248
16662251	16.7454	14.0447	14.6157	14.4181	0.12687	-0.126869	-0.0693743	-0.0890188	LOC101929464		101929464			main	1		ENST00000432703		16662251		NR_125978	chr1	33815953	33828846	+		16	16662251
16662255	28.8098	28.3022	38.3134	42.2418	0.0128207	-0.0128212	0.424111	0.564935	ZSCAN20	zincfingerandSCANdomaincontaining20	7579	AK290195|BC008827|BC011404	GO:0006351|GO:0006355|GO:0005654|GO:0005622|GO:0005634|GO:0000977|GO:0003700|GO:0046872|GO:0003676|GO:0003677|GO:0003682	main	1	GENSCAN00000039569	ENST00000361328|ENST00000373413|ENST00000480917		16662255	ENST00000361328 // Pfam // IPR003309 // SCAN domain///ENST00000361328 // Pfam // IPR007087 // Zinc finger, C2H2///ENST00000373413 // Pfam // IPR003309 // SCAN domain///OTTHUMT00000012027 // Pfam // IPR003309 // SCAN domain///OTTHUMT00000277003 // Pfam // IPR003309 // SCAN domain///OTTHUMT00000277003 // Pfam // IPR007087 // Zinc finger, C2H2///OTTHUMT00000277003 // Pfam // IPR007087 // Zinc finger…	NM_145238///XM_005271171///XM_006710874///XM_006710876///XM_011542082	chr1	33938232	33961995	+	P17040	21	16662255	Hs.442705
16662270	5.31817	6.50686	7.26883	8.61166	-0.145516	0.145516	0.305276	0.549844	HMGB4	highmobilitygroupbox4	127540	BC021180|DQ207367	GO:0006338|GO:0006355|GO:0005634|GO:0005694|GO:0003677|GO:0003682|GO:0005515	main	1	GENSCAN00000039563	ENST00000458277|ENST00000519684|ENST00000522796		16662270	ENST00000519684 // Pfam // IPR009071 // High mobility group box domain///ENST00000519684 // Pfam // IPR009071 // High mobility group box domain///ENST00000522796 // Pfam // IPR009071 // High mobility group box domain///ENST00000522796 // Pfam // IPR009071 // High mobility group box domain///OTTHUMT00000036849 // Pfam // IPR009071 // High mobility group box domain///OTTHUMT00000036849 // Pfam // I…	NM_145205	chr1	34326076	34330392	+	Q8WW32///Q6NSH1	20	16662270	Hs.568628
16662280	9.42851	10.0792	11.162	11.9802	-0.048136	0.048136	0.195353	0.297415	HMGB4	highmobilitygroupbox4	127540	BC021180|BC070148|DQ207367	GO:0006338|GO:0006355|GO:0005634|GO:0005694|GO:0003677|GO:0003682|GO:0005515	main	3	GENSCAN00000039563	ENST00000425537|ENST00000519684|ENST00000522796		16662280	ENST00000519684 // Pfam // IPR009071 // High mobility group box domain///ENST00000519684 // Pfam // IPR009071 // High mobility group box domain///ENST00000522796 // Pfam // IPR009071 // High mobility group box domain///ENST00000522796 // Pfam // IPR009071 // High mobility group box domain///OTTHUMT00000036849 // Pfam // IPR009071 // High mobility group box domain///OTTHUMT00000036849 // Pfam // I…	NM_145205///NR_033264	chr1	34329678	34330392	+	Q8WW32///Q6NSH1	25	16662280	Hs.568628
16662282	6.0656	10.6442	9.12601	7.93595	-0.405673	0.405673	0.183661	-0.017921	CSMD2-AS1	CSMD2antisenseRNA1	402779			main	1		ENST00000414868|ENST00000425631|ENST00000431046|ENST00000432447|ENST00000434181|ENST00000438719		16662282		NR_038372	chr1	34334554	34351059	+		20	16662282	Hs.666207
16662296	2.68217	2.57636	3.54495	4.46678	0.0290321	-0.0290321	0.431397	0.764865						main	3		ENST00000364278		16662296			chr1	34578550	34578664	+		10	16662296
16662298	11.7534	13.024	10.733	14.0795	-0.0740426	0.0740426	-0.205075	0.186475	C1orf94	chromosome1openreadingframe94	84970	BC007637|BC064845	GO:0005515	main	1	GENSCAN00000012099	ENST00000373374|ENST00000488417		16662298		NM_001134734///NM_032884	chr1	34632484	34684732	+	Q6P1W5	25	16662298	Hs.194610
16662310	9.0256	10.7025	11.6035	10.9349	-0.122929	0.122929	0.23954	0.153913	LOC105378640		105378640			main	1				16662310		XR_947170///XR_956876	chr1	34830406	34833852	+		17	16662310
16662313	17.1407	18.5741	19.6818	17.7796	-0.0579329	0.0579333	0.141497	-0.00514173	GJB5	gapjunctionproteinbeta5	2709	AF052693|BC004379	GO:0007154|GO:0008544|GO:0060707|GO:0060708|GO:0060713|GO:0005922|GO:0016021|GO:0005886|GO:0005921|GO:0016020|GO:0030054	main	1	GENSCAN00000012101	ENST00000338513	NM_005268 // GenMAPP // Calcium_regulation_in_cardiac_cells///XM_005270751 // GenMAPP // Calcium_regulation_in_cardiac_cells///ENST00000338513 // GenMAPP // Calcium_regulation_in_cardiac_cells///AF052693 // GenMAPP // Calcium_regulation_in_cardiac_cells///BC004379 // GenMAPP // Calcium_regulation_in_cardiac_cells///OTTHUMT00000011561 // GenMAPP // Calcium_regulation_in_cardiac_cells	16662313	ENST00000338513 // Pfam // IPR013092 // Connexin, N-terminal///OTTHUMT00000011561 // Pfam // IPR013092 // Connexin, N-terminal///OTTHUMT00000011561 // Pfam // IPR019570 // Gap junction protein, cysteine-rich domain	NM_005268///XM_005270751	chr1	35220648	35224113	+	O95377	17	16662313	Hs.198249
16662317	84.4735	50.6915	61.8265	48.2572	0.368377	-0.368378	-0.0818958	-0.439378	GJB4	gapjunctionproteinbeta4	127534	BC034709	GO:0007154|GO:0007608|GO:0042048|GO:0005922|GO:0016021|GO:0005886|GO:0005921|GO:0016020|GO:0030054	main	1	GENSCAN00000012101	ENST00000339480	NM_153212 // GenMAPP // Calcium_regulation_in_cardiac_cells///XM_011540679 // GenMAPP // Calcium_regulation_in_cardiac_cells///ENST00000339480 // GenMAPP // Calcium_regulation_in_cardiac_cells///BC034709 // GenMAPP // Calcium_regulation_in_cardiac_cells///OTTHUMT00000011560 // GenMAPP // Calcium_regulation_in_cardiac_cells///uc001bxv.1 // GenMAPP // Calcium_regulation_in_cardiac_cells	16662317	ENST00000339480 // Pfam // IPR013092 // Connexin, N-terminal///OTTHUMT00000011560 // Pfam // IPR013092 // Connexin, N-terminal///OTTHUMT00000011560 // Pfam // IPR019570 // Gap junction protein, cysteine-rich domain	NM_153212///XM_011540679	chr1	35225342	35229325	+	Q9NTQ9	18	16662317	Hs.351203
16662322	146.885	141.927	195.393	170.147	0.0247693	-0.0247688	0.436459	0.236857	GJB3	gapjunctionproteinbeta3	2707	AF052692|AK026139|BC012918|BC110640|EF126148	GO:0001701|GO:0001890|GO:0007154|GO:0007605|GO:0043588|GO:0055085|GO:0005737|GO:0005921|GO:0005922|GO:0016021|GO:0005886|GO:0005911|GO:0016020|GO:0030054|GO:0005243|GO:0005515	main	1	GENSCAN00000012101	ENST00000373362|ENST00000373366	NM_001005752 // GenMAPP // Calcium_regulation_in_cardiac_cells///NM_024009 // GenMAPP // Calcium_regulation_in_cardiac_cells///ENST00000373362 // GenMAPP // Calcium_regulation_in_cardiac_cells///ENST00000373366 // GenMAPP // Calcium_regulation_in_cardiac_cells///AF052692 // GenMAPP // Calcium_regulation_in_cardiac_cells///AK026139 // GenMAPP // Calcium_regulation_in_cardiac_cells///BC012918 // Ge…	16662322	ENST00000373362 // Pfam // IPR013092 // Connexin, N-terminal///ENST00000373366 // Pfam // IPR013092 // Connexin, N-terminal///OTTHUMT00000011558 // Pfam // IPR013092 // Connexin, N-terminal///OTTHUMT00000011558 // Pfam // IPR019570 // Gap junction protein, cysteine-rich domain///OTTHUMT00000011559 // Pfam // IPR013092 // Connexin, N-terminal///OTTHUMT00000011559 // Pfam // IPR019570 // Gap juncti…	NM_001005752///NM_024009	chr1	35246790	35251970	+	O75712///A1YRJ5	20	16662322	Hs.522561
16662329	19.5246	21.6282	26.9601	23.1956	-0.073812	0.073812	0.391722	0.174747	GJA4	gapjunctionproteinalpha4	2701	AF180815|AF181620|AK291563|BC027889|BC072389|M96789	GO:0001568|GO:0003158|GO:0006810|GO:0006816|GO:0007043|GO:0007267|GO:0048265|GO:0007154|GO:0005887|GO:0005921|GO:0005922|GO:0005886|GO:0016020|GO:0016021|GO:0030054|GO:0005515	main	1	GENSCAN00000012100	ENST00000342280|ENST00000450137	NM_002060 // GenMAPP // Ovarian_Infertility_Genes///NM_002060 // GenMAPP // Calcium_regulation_in_cardiac_cells///XM_005270750 // GenMAPP // Ovarian_Infertility_Genes///XM_005270750 // GenMAPP // Calcium_regulation_in_cardiac_cells///ENST00000342280 // GenMAPP // Ovarian_Infertility_Genes///ENST00000342280 // GenMAPP // Calcium_regulation_in_cardiac_cells///ENST00000450137 // GenMAPP // Ovarian_I…	16662329	ENST00000342280 // Pfam // IPR013092 // Connexin, N-terminal///ENST00000450137 // Pfam // IPR013092 // Connexin, N-terminal///OTTHUMT00000011556 // Pfam // IPR013092 // Connexin, N-terminal///OTTHUMT00000011556 // Pfam // IPR019570 // Gap junction protein, cysteine-rich domain///OTTHUMT00000011557 // Pfam // IPR013092 // Connexin, N-terminal///OTTHUMT00000011557 // Pfam // IPR019570 // Gap juncti…	NM_002060///XM_005270750	chr1	35258599	35261348	+	P35212///Q9UBA9///Q5JW71	18	16662329	Hs.296310
16662333	5.43631	6.30117	5.43631	6.43555	-0.106496	0.106496	-0.106496	0.136938						main	1		ENST00000429293		16662333			chr1	35316295	35317156	+		23	16662333
16662336	3.77199	5.72503	6.82472	4.87532	-0.300978	0.300978	0.554464	0.0691915						main	3				16662336			chr1	35409357	35409425	+		11	16662336
16662338	88.4879	81.7912	56.3669	73.0511	0.0567675	-0.0567675	-0.593865	-0.219807	ZMYM1	zincfinger,MYM-type1	79830	AK299779	GO:0005634|GO:0003676|GO:0008270|GO:0046983|GO:0046872	main	1	GENSCAN00000013543	ENST00000359858|ENST00000373329|ENST00000373330|ENST00000417119|ENST00000463393|ENST00000466390|ENST00000475654|ENST00000476269|ENST00000488455|ENST00000611874		16662338	ENST00000359858 // Pfam // IPR008906 // HAT dimerisation domain, C-terminal///ENST00000359858 // Pfam // IPR010507 // Zinc finger, MYM-type///ENST00000359858 // Pfam // IPR010507 // Zinc finger, MYM-type///ENST00000359858 // Pfam // IPR010507 // Zinc finger, MYM-type///ENST00000359858 // Pfam // IPR025398 // Domain of unknown function DUF4371///ENST00000373330 // Pfam // IPR008906 // HAT dimerisa…	NM_001289088///NM_001289089///NM_001289090///NM_001289091///NM_024772///XM_005271218///XM_011542163///XM_011542164///XM_011542165///XM_011542166///XR_946761	chr1	35525387	35581460	+	Q5SVZ6///B4DSJ9///A0A0K0K1C3///Q9H5R2///Q5SVZ7	24	16662338	Hs.471243
16662357	88.4708	125.363	90.4117	145.545	-0.251417	0.251417	-0.220109	0.466778						main	3				16662357			chr1	35661570	35661663	+		4	16662357
16662359	255.578	223.857	208.871	227.74	0.0955925	-0.0955925	-0.195561	-0.0707874	ZMYM4	zincfinger,MYM-type4	9202	BC127113|BC127114	GO:0007010|GO:0007275|GO:0022604|GO:0005634|GO:0005737|GO:0005654|GO:0005730|GO:0003677|GO:0005515|GO:0008270|GO:0046872	main	1	GENSCAN00000013555	ENST00000314607|ENST00000441447|ENST00000457946|ENST00000470175|ENST00000482131|ENST00000492456		16662359	ENST00000314607 // Pfam // IPR010507 // Zinc finger, MYM-type///ENST00000314607 // Pfam // IPR010507 // Zinc finger, MYM-type///ENST00000314607 // Pfam // IPR010507 // Zinc finger, MYM-type///ENST00000314607 // Pfam // IPR010507 // Zinc finger, MYM-type///ENST00000314607 // Pfam // IPR010507 // Zinc finger, MYM-type///ENST00000314607 // Pfam // IPR021893 // Protein of unknown function DUF3504///E…	NM_005095///XM_005271328///XM_005271330///XM_005271331///XM_011542421///XM_011542422///XM_011542423///XM_011542424///XM_011542425///XM_011542426///XR_246305///XR_946801	chr1	35734568	35887659	+	Q5VZL5///A0A0A0MSN3///H7C1I7	26	16662359	Hs.269211
16662394	3.73782	2.71836	3.35449	3.12015	0.22973	-0.22973	0.0736275	-0.0308522						main	1		ENST00000364672		16662394			chr1	35775875	35776026	+		20	16662394
16662396	43.7711	47.196	54.8146	64.367	-0.0543418	0.0543423	0.270238	0.501999	NCDN	neurochondrin	23154	AB018739|AB018740|AK293658|AK295979|BC024592	GO:0031175|GO:0045453|GO:0048168|GO:0005634|GO:0005829|GO:0016020|GO:0030424|GO:0030425|GO:0043025|GO:0005737|GO:0042995|GO:0043005|GO:0005515|GO:0005488	main	1	GENSCAN00000013542	ENST00000356090|ENST00000373243|ENST00000373253|ENST00000423723|ENST00000437806|ENST00000459931		16662396		NM_001014839///NM_001014841///NM_014284	chr1	36023074	36032875	+	Q9UBB6///B4DJ92///B4DEJ5///H7C2R2///C9J5H8	25	16662396	Hs.121870
16662412	23.7783	24.2681	28.3374	22.9528	-0.014708	0.014708	0.238355	-0.06568	TFAP2E	transcriptionfactorAP-2epsilon(activatingenhancerbindingprotein2epsilon)	339488	AY326454|BC041175|BC150147	GO:0006357|GO:0006366|GO:0042127|GO:0045944|GO:0048856|GO:0006351|GO:0006355|GO:0005634|GO:0000977|GO:0000978|GO:0000981|GO:0001077|GO:0042803|GO:0046982|GO:0003677|GO:0003700	main	1	GENSCAN00000013551|GENSCAN00000013553	ENST00000373235		16662412	ENST00000373235 // Pfam // IPR013854 // Transcription factor AP-2, C-terminal///OTTHUMT00000012732 // Pfam // IPR013854 // Transcription factor AP-2, C-terminal	NM_178548	chr1	36038971	36060929	+	Q6VUC0	20	16662412	Hs.567844
16662422	15.5719	15.8606	24.4663	16.2555	-0.0132527	0.0132527	0.638597	0.0487347						main	1				16662422			chr1	36057977	36059256	+		16	16662422
16662424	8.27376	8.24187	7.4481	8.16975	0.00278521	-0.00278497	-0.148886	-0.0154653	LOC105378646		105378646			main	1	GENSCAN00000013547			16662424		XR_947183///XR_947184///XR_947185///XR_947186///XR_956890///XR_956891///XR_956892///XR_956893	chr1	36133845	36134778	+		18	16662424
16662427	5.14384	6.03292	4.97006	5.20652	-0.115005	0.115005	-0.164588	-0.0975337						main	1		ENST00000373226		16662427			chr1	36204990	36209177	+		16	16662427
16662430	156.978	171.619	109.043	81.5954	-0.0643244	0.0643244	-0.589993	-1.00833	AGO4	argonauteRISCcatalyticcomponent4	192670	BC152450	GO:0006402|GO:0007173|GO:0007219|GO:0008543|GO:0010467|GO:0010501|GO:0031047|GO:0031054|GO:0035194|GO:0035196|GO:0035278|GO:0035279|GO:0035280|GO:0038095|GO:0045087|GO:0048011|GO:0048015|GO:0090625|GO:0006417|GO:0016441|GO:0000932|GO:0005737|GO:0005829|GO:0016020|GO:0016442|GO:0035068|GO:0070578|GO:0030529|GO:0003725|GO:0003727|GO:0005515|GO:0035198|GO:0003676|GO:0003723|GO:0070883	main	1	GENSCAN00000013548	ENST00000373210|ENST00000488778|ENST00000496257		16662430	ENST00000373210 // Pfam // IPR003100 // PAZ domain///ENST00000373210 // Pfam // IPR003165 // Piwi domain///ENST00000373210 // Pfam // IPR014811 // Argonaute, linker 1 domain///OTTHUMT00000012213 // Pfam // IPR003100 // PAZ domain///OTTHUMT00000012213 // Pfam // IPR003165 // Piwi domain///OTTHUMT00000012213 // Pfam // IPR014811 // Argonaute, linker 1 domain	NM_017629///XM_005270578///XM_005270579///XM_011540883///XM_011540884///XR_246243///XR_246244///XR_946567	chr1	36273773	36323491	+	Q9HCK5///Q9NXV9	29	16662430	Hs.744858
16662453	131.263	145.9	128.748	130.102	-0.0762601	0.0762601	-0.104166	-0.089078	AGO1	argonauteRISCcatalyticcomponent1	26523	AF093097|BC063275	GO:0000956|GO:0006351|GO:0007173|GO:0007219|GO:0008543|GO:0010467|GO:0010501|GO:0010586|GO:0031047|GO:0031054|GO:0035194|GO:0035196|GO:0035278|GO:0035279|GO:0035280|GO:0038095|GO:0045087|GO:0045944|GO:0048011|GO:0048015|GO:0090625|GO:0006355|GO:0006417|GO:0010628|GO:0006413|GO:0016441|GO:0000932|GO:0005634|GO:0005654|GO:0005737|GO:0005829|GO:0005844|GO:0016442|GO:0030529|GO:0035068|GO:0070578|GO:…	main	1	GENSCAN00000013548	ENST00000373204|ENST00000373206		16662453	ENST00000373204 // Pfam // IPR003100 // PAZ domain///ENST00000373204 // Pfam // IPR003165 // Piwi domain///ENST00000373204 // Pfam // IPR014811 // Argonaute, linker 1 domain///ENST00000373206 // Pfam // IPR003100 // PAZ domain///ENST00000373206 // Pfam // IPR003165 // Piwi domain///ENST00000373206 // Pfam // IPR014811 // Argonaute, linker 1 domain///OTTHUMT00000019336 // Pfam // IPR003100 // PAZ …	NM_012199///XM_011541236///XM_011541237///XM_011541238///XM_011541239	chr1	36335409	36389900	+	Q9UL18///B3KME0///B2RAD8///Q5TA58	28	16662453	Hs.22867
16662475	158.644	146.829	165.094	145.151	0.0558286	-0.055829	0.11332	-0.072412	AGO3	argonauteRISCcatalyticcomponent3	192669	AK022827|AK027796|AK292870|AK302289|AK303929|BC025769|BC066888	GO:0006402|GO:0007173|GO:0007219|GO:0008543|GO:0010467|GO:0010501|GO:0031047|GO:0031054|GO:0035194|GO:0035196|GO:0035278|GO:0035279|GO:0035280|GO:0038095|GO:0045087|GO:0048011|GO:0048015|GO:0072091|GO:0090625|GO:0006417|GO:0006413|GO:0016441|GO:0000932|GO:0005737|GO:0005829|GO:0016020|GO:0016442|GO:0035068|GO:0070578|GO:0030529|GO:0003725|GO:0003727|GO:0005515|GO:0035198|GO:0044822|GO:0003676|GO:…	main	1	GENSCAN00000013545|GENSCAN00000040008	ENST00000246314|ENST00000324350|ENST00000373191|ENST00000397828|ENST00000471099|ENST00000491443		16662475	ENST00000246314 // Pfam // IPR003100 // PAZ domain///ENST00000246314 // Pfam // IPR003165 // Piwi domain///ENST00000324350 // Pfam // IPR014811 // Argonaute, linker 1 domain///ENST00000373191 // Pfam // IPR003100 // PAZ domain///ENST00000373191 // Pfam // IPR003165 // Piwi domain///ENST00000373191 // Pfam // IPR014811 // Argonaute, linker 1 domain///ENST00000397828 // Pfam // IPR014811 // Argonau…	NM_024852///NM_177422///XM_005270575///XM_005270576///XM_011540879///XM_011540880///XM_011540881///XM_011540882	chr1	36396319	36522063	+	Q9H9G7///B4E1P5///Q6NXU1///A8KA05///B4DY67///Q96JZ0///Q5TA56	26	16662475	Hs.657659
16662510	20.5237	12.9305	17.7807	21.5737	0.333258	-0.333258	0.12628	0.405237	TEKT2	tektin2(testicular)	27285	AB033823|AF054910|BC035620	GO:0030317|GO:0036159|GO:0030030|GO:0005634|GO:0005737|GO:0005874|GO:0031514|GO:0005856|GO:0005929|GO:0042995	main	1	GENSCAN00000040006	ENST00000207457|ENST00000469024|ENST00000473120		16662510		NM_014466///XM_005270753///XM_011541258	chr1	36549676	36553876	+	Q9UIF3///B2R926///E9PRS9///H0YD25	21	16662510	Hs.127111
16662525	45.6181	48.4193	55.8318	46.7834	-0.0429883	0.0429888	0.248493	-0.00659704	ADPRHL2	ADP-ribosylhydrolaselike2	54936	AF212236|AK295283|AK316349|BC014169|CR457237	GO:0008152|GO:0071451|GO:0005654|GO:0005759|GO:0005634|GO:0005737|GO:0005739|GO:0004649|GO:0046872|GO:0016787	main	1	GENSCAN00000040012	ENST00000373178		16662525	ENST00000373178 // Pfam // IPR005502 // ADP-ribosylation/Crystallin J1///OTTHUMT00000020199 // Pfam // IPR005502 // ADP-ribosylation/Crystallin J1	NM_017825///XM_011541636	chr1	36554453	36559533	+	Q9NX46///B7ZAN4///B4DHV5	20	16662525	Hs.18021
16662537	70.1428	79.9184	119.774	80.571	-0.0941167	0.0941167	0.677826	0.105849	MAP7D1	MAP7domaincontaining1	55700	AK095939|BC106053|BC128042	GO:0000226|GO:0005737|GO:0005819|GO:0015630|GO:0005856|GO:0005198	main	1	GENSCAN00000040016	ENST00000316156|ENST00000373148|ENST00000373150|ENST00000373151|ENST00000429533|ENST00000462118|ENST00000474796|ENST00000487114|ENST00000487131|ENST00000527764|ENST00000530729|ENST00000530975|ENST00000532131		16662537	ENST00000316156 // Pfam // IPR008604 // Microtubule-associated protein 7 family///ENST00000373150 // Pfam // IPR008604 // Microtubule-associated protein 7 family///ENST00000373151 // Pfam // IPR008604 // Microtubule-associated protein 7 family///ENST00000530975 // Pfam // IPR008604 // Microtubule-associated protein 7 family///OTTHUMT00000020762 // Pfam // IPR008604 // Microtubule-associated prote…	NM_001286365///NM_001286366///NM_018067///XM_005271024///XM_005271025///XM_005271027///XM_006710759///XM_006710760///XM_006710761///XM_011541765	chr1	36621180	36646450	+	Q3KQU3///Q6NX58///B3KU03///A1L1B7///D3DPS3///C9JIR3///E9PLH3///H0YF21	20	16662537	Hs.356096
16662566	569.581	562.765	555.122	625.871	0.00868416	-0.00868416	-0.02841	0.144649	THRAP3	thyroidhormonereceptorassociatedprotein3	9967	AF117756|BC054046|BC112330|BC112350	GO:0000381|GO:0000956|GO:0006367|GO:0006397|GO:0007623|GO:0008380|GO:0030518|GO:0030521|GO:0042753|GO:0045893|GO:0045944|GO:0048026|GO:0048255|GO:0006351|GO:0006355|GO:0048511|GO:0005634|GO:0005654|GO:0016592|GO:0016607|GO:0035145|GO:0070062|GO:0001046|GO:0001104|GO:0003712|GO:0003713|GO:0004872|GO:0005515|GO:0005524|GO:0030374|GO:0042809|GO:0044822|GO:0046966|GO:0051219|GO:0000166	main	1	GENSCAN00000040011	ENST00000354618|ENST00000466743|ENST00000469141|ENST00000478853		16662566	ENST00000354618 // Pfam // IPR029199 // THRAP3/BCLAF1 family///ENST00000469141 // Pfam // IPR029199 // THRAP3/BCLAF1 family	NM_005119///XM_005271371///XR_246308	chr1	36690017	36770958	+	Q9Y2W1///Q6PJV4///Q05D20///Q6P0P7///Q7Z5U1///E9PML1	27	16662566	Hs.744057
16662584	64.2677	101.725	52.6575	64.0962	-0.331258	0.331258	-0.618711	-0.335112	SH3D21	SH3domaincontaining21	79729	AK026591|AK056459|AK297015|BC048273	GO:0070062|GO:0005515	main	1	GENSCAN00000040011	ENST00000373139|ENST00000453908|ENST00000474766|ENST00000480549|ENST00000496636|ENST00000505871|ENST00000508854|ENST00000373137		16662584	ENST00000373139 // Pfam // IPR001452 // SH3 domain///ENST00000373139 // Pfam // IPR001452 // SH3 domain///ENST00000373139 // Pfam // IPR011511 // Variant SH3 domain///ENST00000453908 // Pfam // IPR001452 // SH3 domain///ENST00000453908 // Pfam // IPR001452 // SH3 domain///ENST00000453908 // Pfam // IPR011511 // Variant SH3 domain///ENST00000505871 // Pfam // IPR011511 // Variant SH3 domain///OTTH…	NM_001162530///NM_024676///XM_005271205///XM_011542149///XM_011542150///XM_011542151///XM_011542152///XM_011542153///XM_011542154	chr1	36771988	36794818	+	A4FU49///B5MDU9///D6RD64	19	16662584	Hs.524496
16662613	16.4667	14.2171	24.1892	21.5541	0.105962	-0.105962	0.660778	0.494376						main	1				16662613			chr1	36916215	36917200	+		18	16662613
16662615	4.42055	4.70703	4.37211	3.86755	-0.0452955	0.0452955	-0.0611899	-0.238103						main	1		ENST00000451375		16662615			chr1	37235456	37241369	+		19	16662615
16662619	4.43813	7.75354	5.52036	10.7051	-0.402452	0.402452	-0.0876393	0.867825	MIR4255	microRNA4255	100422898			main	3		ENST00000579351		16662619		NR_036217	chr1	37627164	37627235	+		12	16662619
16662621	4.63321	3.144	3.91076	2.80604	0.279706	-0.279705	0.0351414	-0.443773						main	3		ENST00000384598		16662621			chr1	37669211	37669317	+		14	16662621
16662623	163.75	168.487	163.527	131.302	-0.0205703	0.0205708	-0.0225382	-0.339174	ZC3H12A|MIR6732	zincfingerCCCH-typecontaining12A|microRNA6732	80149///102465438	AK093343|AY920403|BC005001	GO:0001525|GO:0006915|GO:0010508|GO:0010628|GO:0010629|GO:0010884|GO:0030154|GO:0032088|GO:0032715|GO:0032720|GO:0043031|GO:0045019|GO:0045600|GO:0071222|GO:0090305|GO:2000379|GO:0007275|GO:0008152|GO:0005654|GO:0005737|GO:0005886|GO:0005634|GO:0004519|GO:0005515|GO:0046872|GO:0004518|GO:0016787	main	1	GENSCAN00000046518	ENST00000373087|ENST00000471012|ENST00000472312|ENST00000619365		16662623	ENST00000373087 // Pfam // IPR021869 // Ribonuclease Zc3h12a-like, NYN domain///ENST00000471012 // Pfam // IPR021869 // Ribonuclease Zc3h12a-like, NYN domain///OTTHUMT00000012154 // Pfam // IPR021869 // Ribonuclease Zc3h12a-like, NYN domain///OTTHUMT00000012158 // Pfam // IPR021869 // Ribonuclease Zc3h12a-like, NYN domain	NM_025079///NR_106790///XM_006710925///XM_006710926///XM_011542193///XM_011542194///XM_011542195///XM_011542196///XM_011542197///XM_011542198	chr1	37940119	37949978	+	Q5D1E8///C0LED9///B3KSD3///R4GN17	26	16662623	Hs.656294
16662636	54.2223	44.3271	60.5982	28.8402	0.145349	-0.145349	0.305737	-0.765457	DNALI1	dynein,axonemal,lightintermediatechain1	7802	AF006386|AK126963|AK225935|AK290502|AK295199|AK299918|BC039074|BC046117	GO:0006928|GO:0007338|GO:0008152|GO:0005737|GO:0005858|GO:0005930|GO:0030175|GO:0030286|GO:0003777|GO:0005515|GO:0045504|GO:0003774	main	1	GENSCAN00000046520	ENST00000296218|ENST00000466723|ENST00000467277|ENST00000490312|ENST00000497858		16662636	ENST00000296218 // Pfam // IPR019347 // Axonemal dynein light chain///OTTHUMT00000012159 // Pfam // IPR019347 // Axonemal dynein light chain	NM_003462///XM_005271172	chr1	38022520	38032458	+	O14645///B4DSU3	25	16662636	Hs.406050
16662648	131.214	172.364	144.811	206.162	-0.196767	0.196767	-0.0545192	0.455087	CDCA8	celldivisioncycleassociated8	55143	AK291917|AK302116|AY508815|BC000703|BC001651|BC008079|BC016944	GO:0000278|GO:0007080|GO:0007264|GO:0051276|GO:0051301|GO:0007049|GO:0007067|GO:0000775|GO:0005634|GO:0005730|GO:0005829|GO:0010369|GO:0030496|GO:0032133|GO:0043234|GO:0045171|GO:0051233|GO:0005694|GO:0005737|GO:0005819|GO:0005856|GO:0005515	main	1	GENSCAN00000046517	ENST00000327331|ENST00000373055		16662648	ENST00000327331 // Pfam // IPR018851 // Borealin, N-terminal///ENST00000327331 // Pfam // IPR018867 // Cell division protein borealin///ENST00000373055 // Pfam // IPR018851 // Borealin, N-terminal///ENST00000373055 // Pfam // IPR018867 // Cell division protein borealin///OTTHUMT00000012473 // Pfam // IPR018851 // Borealin, N-terminal///OTTHUMT00000012473 // Pfam // IPR018867 // Cell division prot…	NM_001256875///NM_018101	chr1	38158090	38175391	+	Q53HL2///A8K7A2///B4DXT3	21	16662648	Hs.524571
16662662	6.86172	3.3605	7.61738	4.96075	0.514947	-0.514947	0.665672	0.0469353						main	3				16662662			chr1	38215874	38215974	+		8	16662662
16662664	132.147	109.723	169.28	139.771	0.134137	-0.134137	0.49141	0.215057	MANEAL	mannosidase,endo-alpha-like	149175	AB188490|AK301399|BC031903|BC077730	GO:0008152|GO:0000139|GO:0016021|GO:0005794|GO:0016020|GO:0016787	main	1	GENSCAN00000046509	ENST00000329006|ENST00000373045|ENST00000397631|ENST00000525897|ENST00000532512		16662664		NM_001031740///NM_001113482///NM_152496///XM_005270510///XM_011540788	chr1	38259474	38267278	+	Q5VSG8///B4DW72///E9PMU5///H0YCZ3	26	16662664	Hs.534562///Hs.706404
16662676	57.7344	43.1188	59.1484	50.7121	0.210557	-0.210557	0.245464	0.0234537	C1orf122	chromosome1openreadingframe122	127687	BC057819|BC107856		main	1	GENSCAN00000046525	ENST00000373042|ENST00000373043|ENST00000468084		16662676		NM_001142726///NM_198446	chr1	38272651	38275126	+	Q6ZSJ8///Q3MIC1///A1L0W3///A5D916	21	16662676	Hs.532749
16662685	13.3463	13.2305	14.265	17.1084	0.00628662	-0.00628662	0.10233	0.364557	INPP5B	inositolpolyphosphate-5-phosphataseB	3633	AK093261	GO:0001701|GO:0007264|GO:0007283|GO:0030317|GO:0043647|GO:0044281|GO:0046856|GO:0051056|GO:0070613|GO:0007165|GO:0006355|GO:0005737|GO:0005793|GO:0005794|GO:0005829|GO:0005886|GO:0016020|GO:0016021|GO:0030670|GO:0031901|GO:0005768|GO:0031410|GO:0004439|GO:0005515|GO:0046872|GO:0052658|GO:0016787|GO:0003700|GO:0043565	main	1		ENST00000419993		16662685			chr1	38326369	38327252	+	P32019///B3KMW4///B4DHF0	17	16662685
16662688	7.28319	8.29073	7.23926	6.95049	-0.0934644	0.0934641	-0.102193	-0.16092						main	1		ENST00000516639		16662688			chr1	38349909	38349989	+		16	16662688
16662690	7.7945	6.09141	4.95442	8.12901	0.17784	-0.17784	-0.4759	0.238463						main	3		ENST00000410350		16662690			chr1	38350695	38350789	+		10	16662690
16662692	175.479	165.212	216.479	237.052	0.0434885	-0.043489	0.346417	0.477394	UTP11L	UTP11-like,U3smallnucleolarribonucleoprotein(yeast)	51118	AF067802|AF151852|AK023587|AK291900|AK296018|BC005182|AK225272	GO:0006364|GO:0007399|GO:0043065|GO:0005615|GO:0005730|GO:0005737|GO:0032040|GO:0005634|GO:0005515|GO:0044822	main	1	GENSCAN00000030301	ENST00000373014|ENST00000483182|ENST00000486563|ENST00000488453		16662692	ENST00000373014 // Pfam // IPR007144 // Small-subunit processome, Utp11///OTTHUMT00000012962 // Pfam // IPR007144 // Small-subunit processome, Utp11	NM_016037///XM_011541555	chr1	38474930	38490497	+	Q9Y3A2	29	16662692	Hs.472038
16662705	14.4036	16.2428	19.0416	14.7343	-0.086684	0.0866838	0.31604	-0.0539405	LOC105378653		105378653			main	1		ENST00000428151|ENST00000432922		16662705		XR_947200///XR_947201///XR_956985///XR_956991	chr1	38512986	38584697	+		25	16662705
16662710	10.7632	11.0268	10.8693	9.93029	-0.0174539	0.0174537	-0.00330067	-0.133654	MIR3659	microRNA3659	100500801			main	1		ENST00000582606		16662710		NR_037432	chr1	38554903	38555001	+		23	16662710
16662712	3.45187	3.92952	4.07572	5.0325	-0.0934882	0.0934882	0.146192	0.45041	LOC105378654		105378654			main	1				16662712		XR_947202///XR_947204///XR_947205///XR_957004///XR_957009///XR_957017	chr1	38607365	38628221	+		14	16662712
16662715	3.12041	4.43926	5.94875	6.08513	-0.254291	0.254291	0.676559	0.70926	LOC105378654		105378654			main	1				16662715		XR_947202///XR_947203///XR_947204///XR_947205///XR_957004///XR_957006///XR_957009///XR_957017	chr1	38658716	38676024	+		17	16662715
16662719	8.73405	9.78942	9.78942	9.78942	-0.0822864	0.0822866	0.0822866	0.0822866	LOC105378654		105378654			main	1				16662719		XR_947202///XR_947203///XR_947204///XR_957004///XR_957006///XR_957009	chr1	38677715	38679106	+		19	16662719
16662722	12.2299	18.3918	18.1671	17.0414	-0.294328	0.294329	0.276597	0.184306						main	3		ENST00000363926		16662722			chr1	38862331	38862437	+		10	16662722
16662724	11.6405	11.4559	11.3366	10.7692	0.0115347	-0.0115347	-0.0266287	-0.100717	LOC105378656		105378656			main	1		ENST00000452971		16662724		XR_947209///XR_957064	chr1	38940868	38942156	+		26	16662724
16662728	44.7748	30.7261	32.0347	30.9951	0.271612	-0.271612	-0.211439	-0.259034	LOC105378662|LOC105378663	uncharacterizedLOC105378662|uncharacterizedLOC105378663	105378662///105378663	AK095035	GO:0006351|GO:0006355|GO:0007283|GO:0007154|GO:0005634|GO:0005737|GO:0005739|GO:0005886|GO:0005921|GO:0005922|GO:0016020|GO:0016021|GO:0030054|GO:0003713|GO:0005515	main	1		ENST00000433671|ENST00000443161|ENST00000456813	AK095035 // GenMAPP // Calcium_regulation_in_cardiac_cells	16662728		XR_947215///XR_947216///XR_947217///XR_957135///XR_957150///XR_957156	chr1	39325672	39385068	+	P57773///Q99417///Q6IB68	21	16662728
16662735	3.27551	3.22987	2.55559	2.05567	0.0101211	-0.010121	-0.34794	-0.661988						main	3		ENST00000363093		16662735			chr1	39392542	39392649	+		9	16662735
16662737	306.217	330.326	320.169	283.406	-0.0546675	0.0546684	0.00961113	-0.16635	AKIRIN1	akirin1	79647	AY326465|BC119745|BC119746|AK298890|AK303098	GO:0005634|GO:0005654|GO:0031965|GO:0005515	main	1	GENSCAN00000008251	ENST00000372984|ENST00000432648|ENST00000446189|ENST00000531822		16662737		NM_001136275///NM_024595///XM_011542139	chr1	39456895	39471737	+	Q9H9L7///B4DQP0///Q6EHZ2///H0YEQ5	17	16662737	Hs.293563
16662744	97.4324	108.275	98.0099	100.074	-0.0761137	0.0761137	-0.0675888	-0.0375142	NDUFS5	NADHdehydrogenase(ubiquinone)Fe-Sprotein5,15kDa(NADH-coenzymeQreductase)	4725	AF020352|AF086268|BC001884|BC093057|CR456904|AK223309|AK225705	GO:0006120|GO:0022904|GO:0032981|GO:0044237|GO:0044281|GO:0055114|GO:0005739|GO:0005743|GO:0005747|GO:0005758|GO:0016020|GO:0070469|GO:0008137	main	1	GENSCAN00000008251	ENST00000372967|ENST00000372969	NM_001184979 // GenMAPP // Electron_Transport_Chain///NM_004552 // GenMAPP // Electron_Transport_Chain///NM_004552 // HumanCyc // PWY-5083///ENST00000372967 // GenMAPP // Electron_Transport_Chain///ENST00000372969 // GenMAPP // Electron_Transport_Chain///AF020352 // GenMAPP // Electron_Transport_Chain///AF020352 // HumanCyc // PWY-5083///AF086268 // GenMAPP // Electron_Transport_Chain///BC001884 …	16662744	ENST00000372967 // Pfam // IPR019342 // NADH:ubiquinone oxidoreductase, iron-sulphur subunit 5///ENST00000372969 // Pfam // IPR019342 // NADH:ubiquinone oxidoreductase, iron-sulphur subunit 5///OTTHUMT00000019688 // Pfam // IPR013892 // Cytochrome c oxidase biogenesis protein Cmc1-like///OTTHUMT00000019688 // Pfam // IPR019342 // NADH:ubiquinone oxidoreductase, iron-sulphur subunit 5///OTTHUMT000…	NM_001184979///NM_004552	chr1	39491967	39500308	+	O43920///Q6IBA0	26	16662744	Hs.632385
16662749	28.1559	22.8439	26.9603	28.5888	0.150815	-0.150816	0.088213	0.172826						main	1				16662749			chr1	39508264	39509883	+		13	16662749
16662752	30.518	36.9132	28.8229	29.4663	-0.137237	0.137238	-0.219683	-0.187833						main	1	GENSCAN00000008251			16662752			chr1	39512712	39514128	+		22	16662752
16662755	130.23	132.558	134.383	115.132	-0.0127835	0.0127835	0.0325098	-0.190549	MACF1	microtubule-actincrosslinkingfactor1	23499	AB029290|AB033077|AF317696|AK023285|AK023821|AK297854|AK299010|AK304414|BX647441|AF141968|AY527403	GO:0001707|GO:0006620|GO:0007050|GO:0007163|GO:0008152|GO:0010632|GO:0016055|GO:0030177|GO:0032886|GO:0042060|GO:0043001|GO:0045773|GO:0051893|GO:0005737|GO:0005794|GO:0005856|GO:0005874|GO:0005886|GO:0015629|GO:0032587|GO:0097481|GO:0015630|GO:0016020|GO:0042995|GO:0016021|GO:0003779|GO:0005509|GO:0005515|GO:0008017|GO:0016887|GO:0044822|GO:0051015|GO:0046872	main	1	GENSCAN00000008250|GENSCAN00000008254|GENSCAN00000008260	ENST00000289893|ENST00000360115|ENST00000361689|ENST00000372915|ENST00000372925|ENST00000422234|ENST00000442046|ENST00000446276|ENST00000462103|ENST00000462496|ENST00000467673|ENST00000469366|ENST00000469490|ENST00000472385|ENST00000473843|ENST00000476350|ENST00000480624|ENST00000482035|ENST00000484393|ENST00000484793|ENST00000485063|ENST00000487656|ENST00000494012|ENST00000496360|ENST00000496804…		16662755	OTTHUMT00000020986 // Pfam // IPR001715 // Calponin homology domain///OTTHUMT00000020986 // Pfam // IPR001715 // Calponin homology domain///OTTHUMT00000020986 // Pfam // IPR002017 // Spectrin repeat///OTTHUMT00000020986 // Pfam // IPR002017 // Spectrin repeat///OTTHUMT00000020986 // Pfam // IPR002017 // Spectrin repeat///OTTHUMT00000020986 // Pfam // IPR002017 // Spectrin repeat///OTTHUMT00000020…	NM_012090///XM_005270694///XM_005270695///XM_005270696///XM_005270697///XM_005270698///XM_005270700///XM_006710519///XM_006710520///XM_006710521///XM_006710522///XM_006710524///XM_006710525///XM_006710526///XM_006710527///XM_006710528///XM_006710529///XM_006710530///XM_006710531///XM_006710532///XM_006710533///XM_006710534///XM_006710535///XM_006710536///XM_006710537///XM_006710538///XM_006710539…	chr1	39546988	39952810	+	Q9UPN3///B4DQX9///B4E2T3///B4DNC4///Q6IPG6///Q6ZSD7///Q96IQ1///Q32Q32///Q9H8U2///O94854///H0Y314///H0Y390///H0Y7I1///H0Y6T5///H0Y4F5///H0YD69///E9PS75///E9PLY0///E9PLY5///E9PNZ4///H3BPE1///H3BQK9///Q6QSW2	103	16662755	Hs.472475///Hs.692278
16662885	20.6846	26.4853	21.4255	18.7871	-0.178318	0.178318	-0.127546	-0.317132	KIAA0754|MACF1	KIAA0754|microtubule-actincrosslinkingfactor1	643314///23499	AK127581	GO:0001707|GO:0006620|GO:0007050|GO:0007163|GO:0008152|GO:0010632|GO:0016055|GO:0030177|GO:0032886|GO:0042060|GO:0043001|GO:0045773|GO:0051893|GO:0005886|GO:0005737|GO:0005794|GO:0005856|GO:0005874|GO:0015629|GO:0032587|GO:0097481|GO:0015630|GO:0016020|GO:0042995|GO:0016021|GO:0003779|GO:0005509|GO:0005515|GO:0008017|GO:0016887|GO:0044822|GO:0051015|GO:0046872	main	1	GENSCAN00000008260	ENST00000530275		16662885		NM_015038	chr1	39875176	39882154	+	O94854///A0A0A6YYJ5///Q9UPN3///B4DQX9///B4E2T3///B4DNC4///Q6IPG6///Q6ZSD7///Q96IQ1///Q32Q32///Q9H8U2	25	16662885	Hs.658760///Hs.472475///Hs.692278
16662890	56.5649	42.4419	50.4173	70.8125	0.207209	-0.207209	0.0412211	0.531307	BMP8A	bonemorphogeneticprotein8a	353500	AY303954|BC131617	GO:0001503|GO:0002024|GO:0010862|GO:0030509|GO:0040007|GO:0042981|GO:0043408|GO:0046676|GO:0048468|GO:0051216|GO:0060395|GO:2000505|GO:0007275|GO:0030154|GO:0005615|GO:0005576|GO:0005125|GO:0005160|GO:0008083|GO:0070700	main	1	GENSCAN00000008262	ENST00000331593		16662890	ENST00000331593 // Pfam // IPR001111 // Transforming growth factor-beta, N-terminal///ENST00000331593 // Pfam // IPR001839 // Transforming growth factor-beta, C-terminal///OTTHUMT00000023079 // Pfam // IPR001111 // Transforming growth factor-beta, N-terminal///OTTHUMT00000023079 // Pfam // IPR001839 // Transforming growth factor-beta, C-terminal	NM_181809///XM_006710616///XM_011541381///XM_011541382///XR_946640///XR_946641///XR_946642	chr1	39957318	39995541	+	Q7Z5Y6///Q9H7R1///A2RRG5	11	16662890	Hs.472497
16662900	10.5665	13.1046	14.7104	12.9791	-0.155289	0.155288	0.322055	0.141407	LOC101929516		101929516			main	1		ENST00000415255		16662900		NR_125979	chr1	40030769	40038875	+		21	16662900
16662905	5.14555	5.4832	5.08431	3.85125	-0.0458469	0.0458472	-0.0631206	-0.463846						main	1		ENST00000424418		16662905			chr1	40099088	40099575	+		16	16662905
16662908	78.4354	84.8104	77.0865	62.7276	-0.0563683	0.0563683	-0.0813937	-0.378773	PPIE	peptidylprolylisomeraseE(cyclophilinE)	10450	AF042385|AF042386|AF104012|AF104013|AK094660|AK293094|AK304694|AL833576|BC004898|BC008451|BC107736|DQ160195	GO:0000398|GO:0000413|GO:0006281|GO:0006283|GO:0006289|GO:0006355|GO:0006457|GO:0045070|GO:0006397|GO:0008380|GO:0005634|GO:0005654|GO:0071013|GO:0005681|GO:0000166|GO:0003723|GO:0003755|GO:0005515|GO:0016018|GO:0044822|GO:0003676|GO:0016853	main	1	GENSCAN00000008261	ENST00000324379|ENST00000356511|ENST00000372830|ENST00000372835|ENST00000456578|ENST00000470018|ENST00000470213|ENST00000474804|ENST00000475350|ENST00000480169|ENST00000482751|ENST00000485507|ENST00000495526|ENST00000497370		16662908	ENST00000324379 // Pfam // IPR000504 // RNA recognition motif domain///ENST00000324379 // Pfam // IPR002130 // Cyclophilin-type peptidyl-prolyl cis-trans isomerase domain///ENST00000356511 // Pfam // IPR000504 // RNA recognition motif domain///ENST00000356511 // Pfam // IPR002130 // Cyclophilin-type peptidyl-prolyl cis-trans isomerase domain///ENST00000372830 // Pfam // IPR000504 // RNA recogniti…	NM_001195007///NM_006112///NM_203456///NR_036543///NR_036544///XM_006710289///XM_006710290///XM_006710291///XM_006710292///XM_011540501///XR_946519///XR_946520///XR_946521	chr1	40157854	40229586	+	Q9UNP9///A8KAM9///B4E3F2///E9PEQ6///E9PIB0///E9PK21///H0YCV4///H0YE31///E9PMH0///E9PKY5///B3KSZ1	12	16662908	Hs.524690
16662936	13.503	16.9209	16.8777	17.1635	-0.162761	0.162761	0.159071	0.1833	LOC105378667		105378667			main	1				16662936		XR_947221///XR_947222///XR_957181///XR_957182	chr1	40289924	40303684	+		21	16662936
16662942	5.89654	5.89654	4.39921	5.89654	0	0	-0.422622	0	LOC105378668		105378668			main	1		ENST00000418255		16662942		XR_947223///XR_957183	chr1	40363417	40364770	+		23	16662942
16662945	32.1907	35.245	54.8175	43.6844	-0.0653872	0.0653877	0.702608	0.375087	MFSD2A	majorfacilitatorsuperfamilydomaincontaining2A	84879	AK027396|AK291540|AK297991|AK301533|AY358636|BC011587|BC092414	GO:0015908|GO:0015914|GO:0045056|GO:0055085|GO:0060856|GO:1990379|GO:0006810|GO:0006869|GO:0005737|GO:0005789|GO:0005886|GO:0005887|GO:0005783|GO:0016020|GO:0016021|GO:0005548|GO:0015293	main	1	GENSCAN00000008258	ENST00000372809|ENST00000372811|ENST00000420632|ENST00000434861|ENST00000459917|ENST00000469745|ENST00000480630|ENST00000481612|ENST00000483824|ENST00000491515		16662945	OTTHUMT00000025755 // Pfam // IPR011701 // Major facilitator superfamily///OTTHUMT00000025756 // Pfam // IPR011701 // Major facilitator superfamily	NM_001136493///NM_001287808///NM_001287809///NM_032793///NR_109896///XM_005271285///XM_011542312///XR_946783	chr1	40420784	40435638	+	Q8NA29///Q71RE4///B4DNN7///E7EPI8///Q5SSK0///B4DWH2	34	16662945	Hs.655177
16662968	1374.4	1399.21	1339.7	1331.02	-0.0129032	0.0129023	-0.0498028	-0.0591764	CAP1	CAP,adenylatecyclase-associatedprotein1(yeast)	10487	AK295396|AK297829|AK298094|AK298110|AK300861|BC013963|BC095440|BT007152|CR457409|L12168|M98474	GO:0001667|GO:0002576|GO:0006898|GO:0007163|GO:0007165|GO:0007190|GO:0007411|GO:0007596|GO:0030036|GO:0030168|GO:0000902|GO:0007010|GO:0005886|GO:0005925|GO:0030864|GO:0070062|GO:0005737|GO:0016020|GO:0003779|GO:0005515	main	1	GENSCAN00000011566	ENST00000340450|ENST00000372792|ENST00000372797|ENST00000372798|ENST00000372802|ENST00000372805|ENST00000414281|ENST00000414893|ENST00000417287|ENST00000420216|ENST00000421589|ENST00000424977|ENST00000427843|ENST00000435719|ENST00000446031|ENST00000449311|ENST00000461993|ENST00000479759|ENST00000494114		16662968	ENST00000340450 // Pfam // IPR013912 // Adenylate cyclase-associated CAP, C-terminal///ENST00000340450 // Pfam // IPR013992 // Adenylate cyclase-associated CAP, N-terminal///ENST00000372792 // Pfam // IPR013912 // Adenylate cyclase-associated CAP, C-terminal///ENST00000372792 // Pfam // IPR013992 // Adenylate cyclase-associated CAP, N-terminal///ENST00000372797 // Pfam // IPR013912 // Adenylate c…	NM_001105530///NM_006367///XM_005270368///XM_011540509///XM_011540510///XM_011540511///XM_011540512///XM_011540513///XM_011540514///XM_011540515	chr1	40505905	40538321	+	Q01518///B2RDY9///B4DI38///B4DNY3///B4DNW7///B4DNA3///B4DUZ8///D3DPU2///Q5T0R2///Q5T0S3///Q5T0R6///Q5T0R5///Q5T0R3///Q5T0R4///Q5T0R1///Q5T0R9///Q5T0R8///Q5T0R7	36	16662968	Hs.370581
16662993	220.728	256.385	169.272	179.139	-0.10802	0.10802	-0.490952	-0.409215	RLF	rearrangedL-mycfusion	6018	AB209099|BC113666|U22377	GO:0006351|GO:0006355|GO:0015074|GO:0045893|GO:0045944|GO:0051276|GO:0005634|GO:0070062|GO:0003677|GO:0005515|GO:0008270|GO:0003676|GO:0046872	main	1	GENSCAN00000011577	ENST00000372771		16662993	ENST00000372771 // Pfam // IPR007087 // Zinc finger, C2H2///ENST00000372771 // Pfam // IPR007087 // Zinc finger, C2H2	NM_012421///XM_011541893///XM_011541894	chr1	40627041	40706593	+	Q13129///Q59GL0	22	16662993	Hs.205627
16663005	2.34018	3.15891	3.43993	5.52423	-0.216404	0.216404	0.339359	1.02275						main	3		ENST00000384777		16663005			chr1	40643515	40643621	+		14	16663005
16663007	8.7841	8.62408	9.17576	8.7841	0.0132627	-0.0132625	0.0761957	0.0132627	TMCO2	transmembraneandcoiled-coildomains2	127391	BC108666	GO:0005634|GO:0016021|GO:0016020	main	1		ENST00000372766|ENST00000468258		16663007		NM_001008740	chr1	40711619	40717365	+	Q7Z6W1	15	16663007	Hs.406265
16663014	455.689	332.664	499.022	455.08	0.226992	-0.226991	0.358045	0.225062	ZMPSTE24	zincmetallopeptidaseSTE24	10269	AB016068|AF064867|BC037283	GO:0006508|GO:0006998|GO:0030327|GO:0071586|GO:0005637|GO:0005789|GO:0016020|GO:0016021|GO:0070062|GO:0005634|GO:0005783|GO:0004222|GO:0008235|GO:0046872|GO:0008233|GO:0008237|GO:0016787	main	1	GENSCAN00000011579	ENST00000372759|ENST00000472583|ENST00000474142|ENST00000479131		16663014	ENST00000372759 // Pfam // IPR001915 // Peptidase M48///OTTHUMT00000015766 // Pfam // IPR001915 // Peptidase M48	NM_005857///XM_011540486///XM_011540487	chr1	40723733	40759856	+	O75844///B3KNM6	24	16663014	Hs.132642
16663030	8.35916	11.0272	16.0726	8.91406	-0.19982	0.199819	0.743356	-0.107096						main	1				16663030			chr1	40747986	40749177	+		9	16663030
16663033	159.327	168.009	174.708	177.312	-0.0382743	0.0382738	0.0946803	0.116026	SMAP2	smallArfGAP2	64744	AK294675|AK298702|AK303975|AK316218|BC021133	GO:0043547|GO:0005654|GO:0005737|GO:0005096|GO:0005515|GO:0046872	main	1	GENSCAN00000011576	ENST00000372708|ENST00000372718|ENST00000435168|ENST00000487871|ENST00000539317|ENST00000614549		16663033	ENST00000372708 // Pfam // IPR001164 // Arf GTPase activating protein///ENST00000372718 // Pfam // IPR001164 // Arf GTPase activating protein///ENST00000435168 // Pfam // IPR001164 // Arf GTPase activating protein///ENST00000614549 // Pfam // IPR001164 // Arf GTPase activating protein///OTTHUMT00000019074 // Pfam // IPR001164 // Arf GTPase activating protein///OTTHUMT00000019075 // Pfam // IPR001…	NM_001198978///NM_001198979///NM_001198980///NM_022733///XM_011541959///XM_011541960	chr1	40810522	40888998	+	Q8WU79///B7Z2F9///A0A087WV97///X6RCC3	25	16663033	Hs.15200
16663051	36.1557	28.4134	19.9799	38.1746	0.173825	-0.173825	-0.681848	0.252217	ZFP69B	ZFP69zincfingerproteinB	65243	AK091612|BC017498	GO:0006351|GO:0006355|GO:0005634|GO:0005622|GO:0003677|GO:0003700|GO:0005515|GO:0046872|GO:0003676	main	1	GENSCAN00000011572	ENST00000361584|ENST00000411995|ENST00000469416|ENST00000484445		16663051	ENST00000361584 // Pfam // IPR001909 // Krueppel-associated box///ENST00000361584 // Pfam // IPR003309 // SCAN domain///ENST00000411995 // Pfam // IPR001909 // Krueppel-associated box///ENST00000411995 // Pfam // IPR003309 // SCAN domain///ENST00000484445 // Pfam // IPR003309 // SCAN domain///OTTHUMT00000019078 // Pfam // IPR001909 // Krueppel-associated box///OTTHUMT00000019078 // Pfam // IPR003…	NM_023070///XM_005271136///XM_005271137///XM_005271138///XM_005271139	chr1	40915774	40929390	+	Q9UJL9///D3DPV3///E9PS66///B3KRI0	11	16663051	Hs.133034
16663064	18.0793	18.8481	18.1734	19.6818	-0.0300403	0.0300407	-0.0225525	0.0924792	ZFP69		339559	BC041873	GO:0006351|GO:0006355|GO:0005634|GO:0005622|GO:0003677|GO:0046872|GO:0003676	main	1	GENSCAN00000011578	ENST00000372705|ENST00000372706|ENST00000482712		16663064	ENST00000372705 // Pfam // IPR001909 // Krueppel-associated box///ENST00000372706 // Pfam // IPR001909 // Krueppel-associated box///OTTHUMT00000019082 // Pfam // IPR001909 // Krueppel-associated box///OTTHUMT00000019082 // Pfam // IPR007087 // Zinc finger, C2H2///OTTHUMT00000019082 // Pfam // IPR007087 // Zinc finger, C2H2///OTTHUMT00000019082 // Pfam // IPR007087 // Zinc finger, C2H2///OTTHUMT00…	NM_198494///XM_005270809///XM_005270810///XM_006710605///XM_006710606///XM_006710607	chr1	40942887	40962015	+	Q49AA0	17	16663064	Hs.434385
16663075	32.5523	32.1493	32.5523	32.1493	0.008986	-0.00898647	0.008986	-0.00898647	EXO5	exonuclease5	64789	AF086542|AK023245|BC021969	GO:0036297|GO:0090305|GO:0006281|GO:0006974|GO:0006259|GO:0005634|GO:0005654|GO:0005737|GO:0005829|GO:0003677|GO:0008310|GO:0042803|GO:0045145|GO:0046872|GO:0051539|GO:0004518|GO:0004527|GO:0016787|GO:0051536	main	1	GENSCAN00000011562	ENST00000296380|ENST00000358527|ENST00000372703|ENST00000415550|ENST00000418186|ENST00000419161|ENST00000420209|ENST00000432259|ENST00000443729|ENST00000471429		16663075	ENST00000296380 // Pfam // IPR019190 // Exonuclease V///ENST00000358527 // Pfam // IPR019190 // Exonuclease V///ENST00000372703 // Pfam // IPR019190 // Exonuclease V///ENST00000415550 // Pfam // IPR019190 // Exonuclease V///ENST00000418186 // Pfam // IPR019190 // Exonuclease V///ENST00000419161 // Pfam // IPR019190 // Exonuclease V///ENST00000420209 // Pfam // IPR019190 // Exonuclease V///ENST000…	NM_022774///XM_005271125///XM_005271126///XM_005271128///XM_011541970	chr1	40974413	40982228	+	Q9H790///X6RK18///X6RCL8///X6RCY3///X6RF29///X6RLK1	23	16663075	Hs.59584
16663085	18.9598	17.5642	18.0736	21.1445	0.0551519	-0.0551524	-0.0139084	0.212491	ZNF684	zincfingerprotein684	127396	BC091518|BC111463	GO:0006351|GO:0006355|GO:0005634|GO:0005622|GO:0003677|GO:0046872|GO:0003676	main	1	GENSCAN00000011562	ENST00000372696|ENST00000372697|ENST00000372699|ENST00000465152|ENST00000472043|ENST00000493756		16663085	ENST00000372696 // Pfam // IPR001909 // Krueppel-associated box///ENST00000372697 // Pfam // IPR001909 // Krueppel-associated box///ENST00000372699 // Pfam // IPR001909 // Krueppel-associated box///ENST00000372699 // Pfam // IPR007087 // Zinc finger, C2H2///ENST00000372699 // Pfam // IPR007087 // Zinc finger, C2H2///OTTHUMT00000019260 // Pfam // IPR001909 // Krueppel-associated box///OTTHUMT00000…	NM_152373///XM_011540671///XM_011540672///XM_011540673///XM_011540674///XM_011540675	chr1	40997233	41013841	+	Q5T5D7///B3KSP5///Q5T5D9///Q5T5D8	23	16663085	Hs.524767
16663094	47.2272	49.9169	49.4733	50.754	-0.0399547	0.0399547	0.0270762	0.0639482	NFYC	nucleartranscriptionfactorYsubunitgamma	4802	AF191744|AK093786|AK126386|AK300774|AK301215|AK301385|BC005003|D85425|U78774|Z74792|BT020081|U62296|D89986|AK055329	GO:0006355|GO:0006357|GO:0006366|GO:0006457|GO:0044281|GO:0045944|GO:0006351|GO:0045893|GO:0005634|GO:0005654|GO:0016602|GO:0032993|GO:0005622|GO:0000978|GO:0001077|GO:0003677|GO:0003700|GO:0003713|GO:0005515|GO:0008134|GO:0044212|GO:0046982|GO:0043565	main	1	GENSCAN00000011574	ENST00000308733|ENST00000372651|ENST00000372652|ENST00000372653|ENST00000372654|ENST00000372669|ENST00000414185|ENST00000416859|ENST00000424419|ENST00000425457|ENST00000427410|ENST00000440226|ENST00000447388|ENST00000456393|ENST00000467203|ENST00000483091|ENST00000488635|ENST00000496608|ENST00000525349|ENST00000531464|ENST00000534399|ENST00000620728		16663094	ENST00000308733 // Pfam // IPR003958 // Transcription factor CBF/NF-Y/archaeal histone domain///ENST00000372651 // Pfam // IPR003958 // Transcription factor CBF/NF-Y/archaeal histone domain///ENST00000372652 // Pfam // IPR003958 // Transcription factor CBF/NF-Y/archaeal histone domain///ENST00000372653 // Pfam // IPR003958 // Transcription factor CBF/NF-Y/archaeal histone domain///ENST00000372654…	NM_001142587///NM_001142588///NM_001142589///NM_001142590///NM_001308114///NM_001308115///NM_014223///XM_005270894///XM_005270895///XM_006710658///XM_006710660///XM_006710661///XM_006710662///XM_011541516///XM_011541517	chr1	41157242	41237275	+	Q13952///B4DVS8///Q14497///Q8TCN9///Q5T6K5///H0Y803///A0A0A0MT00///E9PQR2///E9PJA8///A0A087WXG1	19	16663094	Hs.713051
16663129	27.4487	31.8027	27.3993	27.8058	-0.106205	0.106205	-0.108805	-0.0875568	MIR30E	microRNA30e	407034			main	1		ENST00000362104		16663129		NR_029846	chr1	41220027	41220118	+		11	16663129
16663131	10.6904	6.79115	9.00894	6.81605	0.327292	-0.327292	0.080411	-0.322012	MIR30C1	microRNA30c-1	407031			main	1		ENST00000385227		16663131		NR_029833	chr1	41222956	41223044	+		14	16663131
16663133	19.3376	22.5968	24.7575	20.6819	-0.112353	0.112353	0.2441	-0.0153956	KCNQ4	potassiumchannel,voltagegatedKQT-likesubfamilyQ,member4	9132	AF105202	GO:0006813|GO:0007268|GO:0007605|GO:0034765|GO:0042472|GO:0071805|GO:0006810|GO:0006811|GO:0055085|GO:0005886|GO:0008076|GO:0009925|GO:0016021|GO:0016020|GO:0005251|GO:0005267|GO:0005515|GO:0005216|GO:0005244|GO:0005249	main	1	GENSCAN00000011569	ENST00000347132|ENST00000443478|ENST00000506017|ENST00000509682		16663133	ENST00000347132 // Pfam // IPR005821 // Ion transport domain///ENST00000347132 // Pfam // IPR013821 // Potassium channel, voltage dependent, KCNQ, C-terminal///ENST00000443478 // Pfam // IPR005821 // Ion transport domain///ENST00000443478 // Pfam // IPR013821 // Potassium channel, voltage dependent, KCNQ, C-terminal///ENST00000509682 // Pfam // IPR005821 // Ion transport domain///ENST00000509682 …	NM_004700///NM_172163///XM_011542417///XM_011542418///XM_011542419///XM_011542420///XR_946798///XR_946799///XR_946800	chr1	41249684	41306124	+	P56696///B3KQH8///H0Y6N7	22	16663133	Hs.473058
16663151	14.4036	15.0568	17.7715	16.9956	-0.0319922	0.0319924	0.27114	0.20674						main	1		ENST00000414199		16663151			chr1	41329586	41342342	+		21	16663151
16663155	91.843	86.9868	151.635	161.063	0.0391865	-0.039187	0.762547	0.849571	CTPS1	CTPsynthase1	1503	AK130549|AK297386|AK299122|AK303797|AK304817|BC009408	GO:0006139|GO:0006241|GO:0006541|GO:0015949|GO:0042098|GO:0042100|GO:0042493|GO:0044210|GO:0044281|GO:0055086|GO:0002376|GO:0006221|GO:0005829|GO:0016020|GO:0003883|GO:0005524|GO:0000166|GO:0016874	main	1	GENSCAN00000006735|GENSCAN00000011567	ENST00000372616|ENST00000372621|ENST00000463285|ENST00000463423|ENST00000464283|ENST00000470271|ENST00000475060|ENST00000479480|ENST00000480420|ENST00000486889|ENST00000497210|ENST00000498694	NM_001905 // HumanCyc // PWY-5687///BC009408 // HumanCyc // PWY-5687	16663155	ENST00000372616 // Pfam // IPR017456 // CTP synthase, N-terminal///ENST00000372616 // Pfam // IPR017926 // Glutamine amidotransferase///ENST00000372621 // Pfam // IPR017456 // CTP synthase, N-terminal///ENST00000372621 // Pfam // IPR017926 // Glutamine amidotransferase///OTTHUMT00000015629 // Pfam // IPR011697 // Peptidase C26///OTTHUMT00000015629 // Pfam // IPR017456 // CTP synthase, N-terminal/…	NM_001301237///NM_001905///NR_125440///XM_005270536///XM_006710390///XM_006710391///XM_011540821///XM_011540822///XR_946557	chr1	41445007	41478235	+	P17812///B7Z9C4///B4E1E0///B4DMB5	25	16663155	Hs.473087
16663188	26.8813	24.2947	34.4678	28.2291	0.0729814	-0.0729809	0.431627	0.143562	SLFNL1-AS1	SLFNL1antisenseRNA1	100507178	AL157461		main	1		ENST00000626479		16663188		NR_037868	chr1	41480262	41509562	+		21	16663188	Hs.660056
16663193	17.0413	15.1176	13.1669	13.5895	0.0864043	-0.0864046	-0.285714	-0.240143	LOC102723924		102723924			main	1		ENST00000422305|ENST00000425554|ENST00000445073		16663193		XR_426678///XR_426679///XR_431154///XR_431155///XR_947245///XR_947246///XR_947247///XR_947248///XR_947249///XR_947250///XR_947251///XR_947252///XR_947253///XR_953180///XR_953181///XR_957206///XR_957207///XR_957208///XR_957209///XR_957210///XR_957211///XR_957212///XR_957213///XR_957214	chr1	41708045	41750533	+		20	16663193
16663199	47.8998	44.5806	50.4448	40.4268	0.0518026	-0.0518022	0.126488	-0.192907	FOXO6	forkheadboxO6	100132074		GO:0006351|GO:0006357|GO:0009653|GO:0030154|GO:0060999|GO:0006366|GO:0006355|GO:0007613|GO:0005634|GO:0005737|GO:0000981|GO:0005515|GO:0043565|GO:0003677|GO:0003700	main	1	GENSCAN00000006739|GENSCAN00000050477	ENST00000372591|ENST00000615371|ENST00000627423|ENST00000630406		16663199	OTTHUMT00000015642 // Pfam // IPR001766 // Fork head domain///ENST00000372591 // Pfam // IPR001766 // Fork head domain///ENST00000615371 // Pfam // IPR001766 // Fork head domain///ENST00000627423 // Pfam // IPR001766 // Fork head domain///ENST00000630406 // Pfam // IPR001766 // Fork head domain	NM_001291281	chr1	41827227	41856020	+	A6NCE0///A8MYZ6	21	16663199
16663212	17.5691	16.7113	20.029	21.7462	0.0361099	-0.0361099	0.225157	0.343831	LOC105378678		105378678			main	1				16663212		XR_947255///XR_947256///XR_957216///XR_957217	chr1	41898931	41930507	+		17	16663212
16663215	25.8402	28.9631	36.1149	30.949	-0.0823011	0.0823016	0.400677	0.177979						main	1		ENST00000440249		16663215			chr1	42001114	42001539	+		23	16663215
16663218	18.9734	20.8086	22.4744	21.1184	-0.0666041	0.0666037	0.177703	0.0879183	GUCA2B	guanylatecyclaseactivator2B(uroguanylin)	2981	BC069301|BC093779|BC093781|U34279	GO:0006182|GO:0007588|GO:0007589|GO:0031284|GO:0045776|GO:0030802|GO:0001750|GO:0070062|GO:0005576|GO:0008048|GO:0030250	main	1	GENSCAN00000022103	ENST00000372581	NM_007102 // GenMAPP // Smooth_muscle_contraction///ENST00000372581 // GenMAPP // Smooth_muscle_contraction///BC069301 // GenMAPP // Smooth_muscle_contraction///BC093779 // GenMAPP // Smooth_muscle_contraction///BC093781 // GenMAPP // Smooth_muscle_contraction///OTTHUMT00000018307 // GenMAPP // Smooth_muscle_contraction///U34279 // GenMAPP // Smooth_muscle_contraction///uc001chc.1 // GenMAPP // S…	16663218	ENST00000372581 // Pfam // IPR000879 // Guanylin///OTTHUMT00000018307 // Pfam // IPR000879 // Guanylin	NM_007102	chr1	42619092	42621495	+	Q16661	19	16663218	Hs.32966
16663223	44.4101	41.8454	56.0537	55.2295	0.0429101	-0.0429106	0.378832	0.357461	RIMKLA	ribosomalmodificationproteinrimK-likefamilymemberA	284716	BC039737	GO:0006464|GO:0008152|GO:0005737|GO:0005524|GO:0046872|GO:0072590|GO:0000166|GO:0003824|GO:0016874	main	1	GENSCAN00000022090	ENST00000410070|ENST00000431473		16663223	ENST00000410070 // Pfam // IPR013651 // ATP-grasp fold, RimK-type///ENST00000431473 // Pfam // IPR013651 // ATP-grasp fold, RimK-type///OTTHUMT00000019174 // Pfam // IPR003806 // ATP-grasp fold, DUF201-type///OTTHUMT00000019174 // Pfam // IPR004218 // Prokaryotic glutathione synthetase, ATP-binding///OTTHUMT00000019174 // Pfam // IPR013651 // ATP-grasp fold, RimK-type///OTTHUMT00000019175 // Pfam…	NM_173642///XM_006710585	chr1	42846466	42889900	+	Q8IXN7///X1WI25	17	16663223	Hs.420244
16663231	182.722	184.674	180.945	167.116	-0.00766563	0.00766563	-0.0217667	-0.13647	PPCS	phosphopantothenoylcysteinesynthetase	79717	BC104938|BC106064|BC112015	GO:0006766|GO:0006767|GO:0009108|GO:0015937|GO:0015939|GO:0044281|GO:0005829|GO:0070062|GO:0004632|GO:0016874	main	1	GENSCAN00000022104	ENST00000372556|ENST00000372560|ENST00000372561|ENST00000372562|ENST00000469615|ENST00000471420|ENST00000472013|ENST00000482168		16663231	ENST00000372560 // Pfam // IPR007085 // DNA/pantothenate metabolism flavoprotein, C-terminal///ENST00000372561 // Pfam // IPR007085 // DNA/pantothenate metabolism flavoprotein, C-terminal///ENST00000372561 // Pfam // IPR007085 // DNA/pantothenate metabolism flavoprotein, C-terminal///ENST00000372562 // Pfam // IPR007085 // DNA/pantothenate metabolism flavoprotein, C-terminal///OTTHUMT00000019166 …	NM_001077447///NM_001287506///NM_001287507///NM_001287508///NM_001287509///NM_001287510///NM_001287511///NM_024664///XR_946757	chr1	42921788	42948411	+	Q9HAB8///Q5VVM2///Q5VVM3	26	16663231	Hs.706662
16663242	7.99539	8.7599	8.89817	8.2331	-0.0658731	0.0658729	0.0884671	-0.0236049	CCDC30	coiled-coildomaincontaining30	728621	AK024625|AK302075|AL832217|AY639646|BX640642	GO:0070062	main	1	GENSCAN00000022104	ENST00000340612|ENST00000342022|ENST00000428554|ENST00000471390|ENST00000471699|ENST00000475614|ENST00000477155|ENST00000495044|ENST00000507855|ENST00000509712|ENST00000514642		16663242		NM_001080850///XM_011542066///XM_011542067///XM_011542068///XM_011542069///XM_011542070///XM_011542071	chr1	42929001	43120335	+	Q5VVM6///B4DXQ2///D6RB86///D6RFH8///Q9H7F6///Q6N081	30	16663242	Hs.729640
16663282	6.42084	7.14238	5.19634	8.29174	-0.076822	0.076822	-0.382088	0.292091	CCDC30	coiled-coildomaincontaining30	728621		GO:0070062	main	1		ENST00000492422		16663282			chr1	42929593	42929888	+	Q5VVM6///B4DXQ2	19	16663282	Hs.729640
16663284	6.64603	4.02217	5.33625	4.26528	0.36226	-0.36226	0.0455933	-0.277593	CCDC30	coiled-coildomaincontaining30	728621		GO:0070062	main	3		ENST00000462063		16663284			chr1	42933415	42933453	+	Q5VVM6///B4DXQ2	10	16663284	Hs.729640
16663286	6.51823	6.42144	5.27353	4.82316	0.0107927	-0.0107925	-0.29492	-0.423709	CCDC30	coiled-coildomaincontaining30	728621		GO:0070062	main	3		ENST00000462063		16663286			chr1	42934331	42934389	+	Q5VVM6///B4DXQ2	13	16663286	Hs.729640
16663288	11.0487	13.059	7.44649	8.50069	-0.12059	0.12059	-0.689827	-0.498807	CCDC30	coiled-coildomaincontaining30	728621		GO:0070062	main	1		ENST00000492422|ENST00000468651		16663288			chr1	42938793	42939231	+	Q5VVM6///B4DXQ2	13	16663288	Hs.729640
16663291	5.14179	4.92266	4.84248	6.13687	0.0314162	-0.0314162	-0.0551083	0.286649	CCDC30	coiled-coildomaincontaining30	728621		GO:0070062	main	1		ENST00000475614		16663291			chr1	42948334	42948667	+	Q5VVM6///B4DXQ2	14	16663291	Hs.729640
16663294	91.1827	90.339	85.3835	104.477	0.00670528	-0.00670576	-0.0880976	0.203066	PPIH	peptidylprolylisomeraseH(cyclophilinH)	10465	AF016371|AF036331|AK294288|BC003412|BT019343|CR541899|CR541920	GO:0000398|GO:0000413|GO:0006457|GO:0006461|GO:0045070|GO:0006397|GO:0008380|GO:0005681|GO:0005737|GO:0016607|GO:0046540|GO:0071001|GO:0005634|GO:0003755|GO:0005515|GO:0016018|GO:0043021|GO:0016853	main	1	GENSCAN00000022093	ENST00000304979|ENST00000372549|ENST00000372550|ENST00000436387|ENST00000440068|ENST00000461351		16663294	ENST00000304979 // Pfam // IPR002130 // Cyclophilin-type peptidyl-prolyl cis-trans isomerase domain///ENST00000372549 // Pfam // IPR002130 // Cyclophilin-type peptidyl-prolyl cis-trans isomerase domain///ENST00000372550 // Pfam // IPR002130 // Cyclophilin-type peptidyl-prolyl cis-trans isomerase domain///ENST00000436387 // Pfam // IPR002130 // Cyclophilin-type peptidyl-prolyl cis-trans isomerase …	NM_006347///XM_005270362///XM_005270366///XM_011540508///XR_426585///XR_946523///XR_946524///XR_946525	chr1	43124048	43142429	+	O43447///Q6FH36///Q6FH57///A6NM32///C9JAN8///C9JQD4///H0YEL5	24	16663294	Hs.256639
16663314	4.72799	5.18111	5.01042	7.18503	-0.0660171	0.0660171	0.0176871	0.537751	PPIH	peptidylprolylisomeraseH(cyclophilinH)	10465	AF086102	GO:0000398|GO:0000413|GO:0006457|GO:0006461|GO:0045070|GO:0006397|GO:0008380|GO:0005681|GO:0005737|GO:0016607|GO:0046540|GO:0071001|GO:0005634|GO:0003755|GO:0005515|GO:0016018|GO:0043021|GO:0016853	main	1		ENST00000414339		16663314		XR_946525	chr1	43144406	43147325	+	O43447///Q6FH36///Q6FH57	20	16663314	Hs.256639///Hs.729213
16663317	2258.87	2303.05	2192.89	2136.85	-0.0139704	0.0139704	-0.0567398	-0.0940838	YBX1	Yboxbindingprotein1	4904	BC002411|BC010430|BC015208|BC018393|BC038384|BC065571|BC070084|BC071708|BC090038|BC098435|BC106045|L28809|M83234|M85234	GO:0000122|GO:0000398|GO:0001701|GO:0006355|GO:0006366|GO:0008380|GO:0010467|GO:0045944|GO:0051154|GO:0051781|GO:0070934|GO:0006351|GO:0006397|GO:0005634|GO:0005654|GO:0005689|GO:0005737|GO:0010494|GO:0030529|GO:0031965|GO:0043231|GO:0070062|GO:0070937|GO:0071204|GO:0005576|GO:0000978|GO:0001077|GO:0003677|GO:0003682|GO:0003690|GO:0003697|GO:0003700|GO:0003723|GO:0005515|GO:0044822|GO:0051020|GO:…	main	1	GENSCAN00000022093	ENST00000321358|ENST00000332220|ENST00000436427|ENST00000467957|ENST00000616651		16663317	ENST00000321358 // Pfam // IPR002059 // Cold-shock protein, DNA-binding///ENST00000332220 // Pfam // IPR002059 // Cold-shock protein, DNA-binding///ENST00000436427 // Pfam // IPR002059 // Cold-shock protein, DNA-binding///ENST00000616651 // Pfam // IPR002059 // Cold-shock protein, DNA-binding///OTTHUMT00000019786 // Pfam // IPR002059 // Cold-shock protein, DNA-binding///OTTHUMT00000019787 // Pfam…	NM_004559///NR_132737///XM_005270904	chr1	43148066	43168023	+	P67809///Q6PKI6///A0JLU4///Q05D43///C9J5V9///H0Y449///A0A087X1S2	23	16663317	Hs.473583
16663329	7.42369	7.4881	7.42369	7.46799	-0.00623131	0.00623155	-0.00623131	0.00235128						main	1				16663329			chr1	43221886	43222881	+		17	16663329
16663332	80.2215	84.4468	88.2531	82.938	-0.0370264	0.0370269	0.100631	0.0110173	C1orf50	chromosome1openreadingframe50	79078	BC001508|BC001711|AK299874	GO:0005515	main	1	GENSCAN00000022101	ENST00000372525|ENST00000464081|ENST00000468913|ENST00000494155|ENST00000603943		16663332	ENST00000372525 // Pfam // IPR019534 // Protein of unknown function DUF2452///OTTHUMT00000020001 // Pfam // IPR019534 // Protein of unknown function DUF2452	NM_024097///NR_040733	chr1	43232916	43241553	+	Q9BV19///R4GMT4///B4DSR2	24	16663332	Hs.148845
16663345	21.6095	20.2054	20.4951	26.8263	0.0484629	-0.0484629	-0.0279226	0.360445						main	1				16663345			chr1	43241650	43241880	+		19	16663345
16663347	8.99928	10.7105	9.99034	10.0151	-0.125575	0.125575	0.0251489	0.0287216	C1orf50	chromosome1openreadingframe50	79078	AK095635|AK299874	GO:0005515	main	1	GENSCAN00000022101	ENST00000464081|ENST00000603943|ENST00000421630|ENST00000438946|ENST00000536543|ENST00000605272		16663347		NM_001242750	chr1	43253661	43264127	+	R4GMT4///Q9BV19///B4DSR2	26	16663347	Hs.148845///Hs.720780
16663358	69.9661	51.5159	60.7305	46.2527	0.220819	-0.220819	0.0165844	-0.376299	ERMAP	erythroblastmembrane-associatedprotein(Sciannabloodgroup)	114625	AF311285|AK056138|AK125447|AK295704|AY049028|BC099703|BC099707|BC099712|BC099713	GO:0005886|GO:0016021|GO:0031410|GO:0005737|GO:0016020|GO:0005515	main	1	GENSCAN00000022096	ENST00000328249|ENST00000372514|ENST00000372517|ENST00000470938|ENST00000487556		16663358	ENST00000328249 // Pfam // IPR003877 // SPRY domain///ENST00000328249 // Pfam // IPR006574 // SPRY-associated///ENST00000328249 // Pfam // IPR013106 // Immunoglobulin V-set domain///ENST00000372514 // Pfam // IPR003877 // SPRY domain///ENST00000372514 // Pfam // IPR006574 // SPRY-associated///ENST00000372514 // Pfam // IPR013106 // Immunoglobulin V-set domain///ENST00000372517 // Pfam // IPR00387…	NM_001017922///NM_018538///XM_006710313///XM_011540570///XM_011540571	chr1	43282776	43310660	+	Q96PL5///B7Z3C6///Q9P148///X6R4N5	23	16663358	Hs.439437
16663376	26.0319	19.498	21.1229	21.2362	0.208476	-0.208476	-0.092998	-0.0852752	ZNF691	zincfingerprotein691	51058	AF131739|AK296201|BC000157|AK095184	GO:0006355|GO:0005654|GO:0005634|GO:0000977|GO:0003700|GO:0046872|GO:0003676|GO:0003677	main	1	GENSCAN00000022092|GENSCAN00000022098	ENST00000372502|ENST00000372503|ENST00000372504|ENST00000372506|ENST00000372507|ENST00000372508|ENST00000397034|ENST00000630961		16663376	ENST00000372502 // Pfam // IPR007087 // Zinc finger, C2H2///ENST00000372502 // Pfam // IPR007087 // Zinc finger, C2H2///ENST00000372503 // Pfam // IPR007087 // Zinc finger, C2H2///ENST00000372504 // Pfam // IPR007087 // Zinc finger, C2H2///ENST00000372504 // Pfam // IPR007087 // Zinc finger, C2H2///ENST00000372506 // Pfam // IPR007087 // Zinc finger, C2H2///ENST00000372506 // Pfam // IPR007087 //…	NM_001242739///NM_015911///XM_006710671///XM_011541536///XM_011541537	chr1	43312244	43318148	+	Q5VV52///Q5VV50///A0A0A0MRR1///Q5VV51	24	16663376	Hs.20879///Hs.745530
16663390	37.2258	57.0764	26.9905	26.752	-0.308295	0.308295	-0.772148	-0.784952	SLC2A1-AS1	SLC2A1antisenseRNA1	440584	AK056786		main	1		ENST00000416689|ENST00000431759		16663390		NR_033967	chr1	43424720	43449029	+		20	16663390	Hs.260928
16663396	15.9215	13.9132	14.5074	10.9564	0.0972619	-0.0972617	-0.036927	-0.441941						main	3		ENST00000384526		16663396			chr1	43457109	43457215	+		10	16663396
16663398	17.8689	17.8689	13.6799	14.6346	0	0	-0.385395	-0.288071	FAM183A	familywithsequencesimilarity183,memberA	440585			main	1	GENSCAN00000038337	ENST00000335282|ENST00000409337|ENST00000409396|ENST00000410025|ENST00000410048|ENST00000481753		16663398	ENST00000335282 // Pfam // IPR029214 // FAM183 family///ENST00000409396 // Pfam // IPR029214 // FAM183 family///ENST00000410048 // Pfam // IPR029214 // FAM183 family	NM_001101376///XM_005270875///XM_005270876	chr1	43585819	43622067	+	A6NL82///B7ZBL7///B7ZBL9///B7ZBL6	17	16663398	Hs.657614
16663413	12.3312	15.2149	11.7641	11.9688	-0.151584	0.151584	-0.219512	-0.194624	CFAP57	ciliaandflagellaassociatedprotein57	149465	BC117280|BC117306	GO:0005515	main	1	GENSCAN00000038346	ENST00000372492|ENST00000428122|ENST00000528956|ENST00000529956|ENST00000533339|ENST00000534615|ENST00000610710|ENST00000525227		16663413	ENST00000372492 // Pfam // IPR001680 // WD40 repeat///ENST00000372492 // Pfam // IPR001680 // WD40 repeat///ENST00000528956 // Pfam // IPR001680 // WD40 repeat///ENST00000528956 // Pfam // IPR001680 // WD40 repeat///ENST00000610710 // Pfam // IPR001680 // WD40 repeat///ENST00000610710 // Pfam // IPR001680 // WD40 repeat///OTTHUMT00000019023 // Pfam // IPR001680 // WD40 repeat///OTTHUMT00000019023…	NM_001167965///NM_001195831///NM_152498///XM_005270520///XM_006710383///XM_011540793///XM_011540794///XM_011540795///XM_011540796///XM_011540797///XM_011540798///XM_011540799///XM_011540800///XM_011540801	chr1	43637820	43720029	+	Q96MR6///A0A087WVY5///H7C4D4///E9PRV3///E9PP89	27	16663413	Hs.527565
16663446	10.909	12.7289	21.7243	18.6416	-0.111296	0.111296	0.882492	0.661713						main	3		ENST00000362370		16663446			chr1	43662088	43662207	+		9	16663446
16663448	75.5438	65.7289	69.7592	60.7421	0.100393	-0.100392	-0.0145373	-0.214225	TMEM125	transmembraneprotein125	128218	BC016858|BC072393	GO:0008150|GO:0016021|GO:0005575|GO:0016020|GO:0003674	main	1	GENSCAN00000038347	ENST00000432792|ENST00000439858|ENST00000456751		16663448	ENST00000432792 // Pfam // IPR028165 // TMEM125 protein family///ENST00000439858 // Pfam // IPR028165 // TMEM125 protein family	NM_144626///XM_005270466///XM_005270467///XM_011540705	chr1	43735665	43739673	+	Q96AQ2///E5RHB0	25	16663448	Hs.104476
16663457	11.7931	11.5582	11.4816	10.8917	0.0145178	-0.0145178	-0.0241096	-0.100199	TIE1	tyrosinekinasewithimmunoglobulin-likeandEGF-likedomains1	7075	AK296735|AK300399|AK300623|AL833389|BC038239|EU826586|EU826587|EU826588|EU826589|EU826590	GO:0001525|GO:0001570|GO:0001701|GO:0007165|GO:0007498|GO:0016525|GO:0018108|GO:0030336|GO:0032526|GO:0045026|GO:0001568|GO:0006468|GO:0016310|GO:0005887|GO:0005886|GO:0016020|GO:0016021|GO:0004714|GO:0005515|GO:0005524|GO:0000166|GO:0004672|GO:0004713|GO:0016301|GO:0016740|GO:0016772	main	1	GENSCAN00000038328	ENST00000372476|ENST00000461061|ENST00000471187|ENST00000473014|ENST00000480269|ENST00000485125|ENST00000488437|ENST00000492599|ENST00000492874|ENST00000538015		16663457	ENST00000372476 // Pfam // IPR001245 // Serine-threonine/tyrosine-protein kinase catalytic domain///ENST00000372476 // Pfam // IPR003961 // Fibronectin type III///ENST00000372476 // Pfam // IPR003961 // Fibronectin type III///ENST00000372476 // Pfam // IPR003961 // Fibronectin type III///ENST00000372476 // Pfam // IPR013032 // EGF-like, conserved site///ENST00000538015 // Pfam // IPR013032 // EGF…	NM_001253357///NM_005424///XM_005271163///XM_005271164///XM_006710869///XR_946751	chr1	43766566	43788781	+	P35590///Q9HBS4///B4DKW0///B5A948///B5A952///B4DTW8///B5A951///B4DUF4	28	16663457	Hs.78824
16663498	23.1988	22.9939	26.9171	22.1206	0.00639915	-0.00639915	0.220876	-0.0622578	MPL		4352	DQ234353|M90102|M90103	GO:0007166|GO:0007596|GO:0008283|GO:0010628|GO:0030168|GO:0030220|GO:0032642|GO:0038163|GO:0043066|GO:0048872|GO:0060216|GO:0072091|GO:2000035|GO:0019221|GO:0005794|GO:0005886|GO:0005887|GO:0009986|GO:0016020|GO:0016021|GO:0004888|GO:0005515|GO:0038164|GO:0004896	main	1	GENSCAN00000038345	ENST00000372470|ENST00000413998|ENST00000612993	NM_005373 // GenMAPP // Cell_cycle_KEGG///XM_011541478 // GenMAPP // Cell_cycle_KEGG///ENST00000372470 // GenMAPP // Cell_cycle_KEGG///ENST00000413998 // GenMAPP // Cell_cycle_KEGG///ENST00000612993 // GenMAPP // Cell_cycle_KEGG///DQ234353 // GenMAPP // Cell_cycle_KEGG///M90102 // GenMAPP // Cell_cycle_KEGG///M90103 // GenMAPP // Cell_cycle_KEGG///OTTHUMT00000019522 // GenMAPP // Cell_cycle_KEGG/…	16663498	ENST00000372470 // Pfam // IPR003961 // Fibronectin type III///ENST00000372470 // Pfam // IPR015152 // Growth hormone/erythropoietin receptor, ligand binding///ENST00000413998 // Pfam // IPR003961 // Fibronectin type III///ENST00000413998 // Pfam // IPR015152 // Growth hormone/erythropoietin receptor, ligand binding///ENST00000612993 // Pfam // IPR003961 // Fibronectin type III///ENST00000612993 …	NM_005373///XM_011541478	chr1	43803475	43820135	+	P40238///Q308M1///Q5JUY5///A0A087WWJ7	24	16663498	Hs.82906
16663514	244.874	458.97	299.722	442.243	-0.453181	0.45318	-0.161594	0.39962	CDC20	celldivisioncycle20	991	AF099644|AK302539|AK303844|BC000624|BC001088|BC006272|BC009425|BC009426|BC010044|BC012803|BC012827|BC013303|BC015998|BC024257|BC031294|BC110321|BT007388|U05340	GO:0000278|GO:0007049|GO:0007067|GO:0007094|GO:0007264|GO:0008284|GO:0016567|GO:0031145|GO:0031915|GO:0040020|GO:0050773|GO:0051301|GO:0051436|GO:0051437|GO:0051439|GO:0051488|GO:0090129|GO:0007399|GO:0030154|GO:0000922|GO:0005634|GO:0005654|GO:0005680|GO:0005737|GO:0005813|GO:0005819|GO:0005829|GO:0048471|GO:0005815|GO:0005856|GO:0043234|GO:0005515|GO:0008022|GO:0019899|GO:0042826	main	1	GENSCAN00000038345	ENST00000310955|ENST00000372462|ENST00000478882|ENST00000482046	NM_001255 // GenMAPP // Cell_cycle_KEGG///ENST00000310955 // GenMAPP // Cell_cycle_KEGG///ENST00000372462 // GenMAPP // Cell_cycle_KEGG///ENST00000478882 // GenMAPP // Cell_cycle_KEGG///ENST00000482046 // GenMAPP // Cell_cycle_KEGG///AF099644 // GenMAPP // Cell_cycle_KEGG///AK302539 // GenMAPP // Cell_cycle_KEGG///AK303844 // GenMAPP // Cell_cycle_KEGG///BC000624 // GenMAPP // Cell_cycle_KEGG///B…	16663514	ENST00000310955 // Pfam // IPR001680 // WD40 repeat///ENST00000310955 // Pfam // IPR001680 // WD40 repeat///ENST00000310955 // Pfam // IPR001680 // WD40 repeat///ENST00000372462 // Pfam // IPR001680 // WD40 repeat///ENST00000372462 // Pfam // IPR001680 // WD40 repeat///ENST00000372462 // Pfam // IPR001680 // WD40 repeat///OTTHUMT00000019487 // Pfam // IPR001680 // WD40 repeat///OTTHUMT00000019487…	NM_001255	chr1	43824599	43828874	+	Q12834///B4DYP9///B4E1H5	23	16663514	Hs.524947
16663533	29.6174	21.4035	28.2374	23.7682	0.234299	-0.234299	0.165461	-0.0831122						main	1		ENST00000436713		16663533			chr1	43850784	43854826	+		22	16663533
16663537	61.8587	45.7509	54.0609	48.064	0.217587	-0.217587	0.0231986	-0.146432	SZT2	seizurethreshold2homolog(mouse)	23334	AK091821|AK126972|AK131107|BC017576|BC051343|BC052802|BC151232	GO:0007417|GO:0009791|GO:0021540|GO:0043473|GO:1901668|GO:0005777|GO:0070062|GO:0005515|GO:0003674	main	1	GENSCAN00000038332	ENST00000357658|ENST00000372450|ENST00000406439|ENST00000460536|ENST00000470139|ENST00000470897|ENST00000471177|ENST00000562955|ENST00000478140|ENST00000444386		16663537		NM_015284///XM_005270686///XM_006710501///XM_011541103///XM_011541104///XM_011541105///XM_011541106///XM_011541107	chr1	43855553	43922666	+	Q5T011///A0A0C4DG05	63	16663537	Hs.643560
16663621	400.807	361.692	352.878	304.66	0.0740728	-0.0740728	-0.109664	-0.321634	PTPRF	proteintyrosinephosphatase,receptortype,F	5792	AK023775|AK127475|AK301551|BC048768|BX537361|DQ234351|KM111191	GO:0007155|GO:0007185|GO:0016477|GO:0031102|GO:0035335|GO:0048679|GO:1900121|GO:0006470|GO:0010975|GO:0016311|GO:0005887|GO:0043005|GO:0043025|GO:0070062|GO:0016020|GO:0016021|GO:0004725|GO:0005001|GO:0008201|GO:0032403|GO:0035373|GO:0004721|GO:0016787|GO:0016791|GO:0005515	main	1	GENSCAN00000038334|GENSCAN00000038341	ENST00000359947|ENST00000372405|ENST00000372407|ENST00000412568|ENST00000414879|ENST00000429895|ENST00000436724|ENST00000437607|ENST00000438120|ENST00000463041|ENST00000467464|ENST00000477970|ENST00000481019|ENST00000496043|ENST00000496447|ENST00000617451		16663621	ENST00000359947 // Pfam // IPR000242 // PTP type protein phosphatase///ENST00000359947 // Pfam // IPR000242 // PTP type protein phosphatase///ENST00000359947 // Pfam // IPR003961 // Fibronectin type III///ENST00000359947 // Pfam // IPR003961 // Fibronectin type III///ENST00000359947 // Pfam // IPR003961 // Fibronectin type III///ENST00000359947 // Pfam // IPR003961 // Fibronectin type III///ENST0…	NM_002840///NM_130440///XM_005271079///XM_005271080///XM_005271081///XM_005271082///XM_006710795///XM_006710796///XM_006710797///XM_006710798///XM_006710799///XM_006710800///XM_006710801///XM_011541871///XM_011541872///XM_011541873	chr1	43990858	44089343	+	P10586///Q308M3///G1UI20///Q59FI2///Q7Z3X4///B3KXA8///B4DWI5///Q5W9G3///B3KWM1///B3KXJ7///H0Y380///H0Y4H1///H0Y7Z9///H0Y6Z7///A2A437	30	16663621	Hs.272062
16663665	319.201	222.334	231.309	242.478	0.260868	-0.260867	-0.203776	-0.135744	KDM4A	lysine(K)-specificdemethylase4A	9682	AB014577|AK294596|AK300039|BC002558	GO:0006281|GO:0006302|GO:0006325|GO:0006351|GO:0010507|GO:0010629|GO:0014898|GO:0016032|GO:0016577|GO:0045892|GO:0055114|GO:0070544|GO:0006355|GO:0016568|GO:0005634|GO:0005654|GO:0005730|GO:0005737|GO:0005515|GO:0008270|GO:0031625|GO:0035064|GO:0051864|GO:0016491|GO:0032452|GO:0046872|GO:0051213	main	1	GENSCAN00000038340	ENST00000372396|ENST00000463151|ENST00000472265|ENST00000481296|ENST00000485249		16663665	ENST00000372396 // Pfam // IPR003347 // JmjC domain///ENST00000372396 // Pfam // IPR003349 // JmjN domain///OTTHUMT00000019960 // Pfam // IPR003347 // JmjC domain///OTTHUMT00000019960 // Pfam // IPR003349 // JmjN domain	NM_014663///XM_005271354///XM_005271355///XM_005271356///XM_011542467	chr1	44115797	44171189	+	O75164///B4DT38///B4DGH3	23	16663665	Hs.155983
16663694	31.7056	37.196	36.8251	34.196	-0.115204	0.115205	0.100749	-0.00611448	ST3GAL3	ST3beta-galactosidealpha-2,3-sialyltransferase3	6487	AF425851|AF425852|AF425853|AF425854|AF425855|AF425856|AF425857|AF425858|AF425859|AF425860|AF425861|AF425862|AF425863|AF425864|AF425865|AF425866|AF425867|AF425868|AF425869|AK301829|AY167992|AY167993|AY167994|AY167995|AY167996|AY167997|AY167998|BC050380|L23768|AY051143	GO:0001574|GO:0005975|GO:0006488|GO:0006493|GO:0009311|GO:0016266|GO:0018146|GO:0018279|GO:0030203|GO:0042339|GO:0043687|GO:0044267|GO:0044281|GO:0097503|GO:0006486|GO:0000139|GO:0005576|GO:0030173|GO:0032580|GO:0005794|GO:0016020|GO:0016021|GO:0003836|GO:0008118|GO:0008373|GO:0016740|GO:0016757	main	1	GENSCAN00000038338	ENST00000262915|ENST00000330208|ENST00000332628|ENST00000335430|ENST00000347631|ENST00000351035|ENST00000353126|ENST00000361392|ENST00000361400|ENST00000361746|ENST00000361812|ENST00000372362|ENST00000372365|ENST00000372366|ENST00000372367|ENST00000372368|ENST00000372369|ENST00000372372|ENST00000372374|ENST00000461066|ENST00000461375|ENST00000469715|ENST00000479383|ENST00000484868|ENST00000489897…	NM_006279 // MetaCyc // PWY-7434///NM_174963 // MetaCyc // PWY-7434///NM_174964 // MetaCyc // PWY-7434///NM_174965 // MetaCyc // PWY-7434///NM_174966 // MetaCyc // PWY-7434///NM_174967 // MetaCyc // PWY-7434///NM_174968 // MetaCyc // PWY-7434///NM_174969 // MetaCyc // PWY-7434///NM_174970 // MetaCyc // PWY-7434///NM_174971 // MetaCyc // PWY-7434///AF425851 // MetaCyc // PWY-7434///AF425852 // Met…	16663694	ENST00000262915 // Pfam // IPR001675 // Glycosyl transferase family 29///ENST00000332628 // Pfam // IPR001675 // Glycosyl transferase family 29///ENST00000335430 // Pfam // IPR001675 // Glycosyl transferase family 29///ENST00000347631 // Pfam // IPR001675 // Glycosyl transferase family 29///ENST00000351035 // Pfam // IPR001675 // Glycosyl transferase family 29///ENST00000353126 // Pfam // IPR0016…	NM_001270459///NM_001270460///NM_001270461///NM_001270462///NM_001270463///NM_001270464///NM_001270465///NM_001270466///NM_006279///NM_174963///NM_174964///NM_174965///NM_174966///NM_174967///NM_174968///NM_174969///NM_174970///NM_174971///NR_073016///NR_073017///NR_073018///NR_073019///NR_073020///NR_073021///NR_073023///XM_006710825///XM_006710826///XM_006710827///XM_006710828///XM_006710829///…	chr1	44171495	44396831	+	Q11203///B4DX62///Q96L53///E9PJX2///E9PJI3///H0YEP7///E9PNN5	25	16663694	Hs.597915
16663728	3.64998	3.25846	5.08054	2.52254	0.081848	-0.0818479	0.558943	-0.45116						main	3				16663728			chr1	44182138	44182227	+		9	16663728
16663730	29.8092	27.4757	29.8092	31.2224	0.0587997	-0.0587997	0.0587997	0.125628	ARTN	artemin	9048	AF109401|AF120274|BC062375	GO:0007165|GO:0007405|GO:0007411|GO:0007422|GO:0050930|GO:0061146|GO:0097021|GO:0005615|GO:0005576|GO:0005102|GO:0008083|GO:0005515	main	1	GENSCAN00000038329	ENST00000372354|ENST00000372359|ENST00000414809|ENST00000438616|ENST00000471394|ENST00000472435|ENST00000474592|ENST00000477048|ENST00000479128|ENST00000491846|ENST00000498139		16663730	ENST00000372354 // Pfam // IPR001839 // Transforming growth factor-beta, C-terminal///ENST00000372359 // Pfam // IPR001839 // Transforming growth factor-beta, C-terminal///ENST00000414809 // Pfam // IPR001839 // Transforming growth factor-beta, C-terminal///ENST00000438616 // Pfam // IPR001839 // Transforming growth factor-beta, C-terminal///ENST00000498139 // Pfam // IPR001839 // Transforming gr…	NM_001136215///NM_057090///NM_057091///XM_006711024///XM_011542402	chr1	44398992	44402913	+	Q5T4W7///E9PIK2///E9PLG3///E9PN22	28	16663730	Hs.632404
16663743	87.2219	78.2935	124.433	97.1611	0.0778985	-0.0778985	0.5905	0.233587	IPO13	importin13	9670	AF267987|AK091565|AK290173|BC002608|BC008194	GO:0006606|GO:0006810|GO:0006886|GO:0015031|GO:0005737|GO:0031965|GO:0005634|GO:0005622|GO:0005515|GO:0008139|GO:0008536|GO:0008565|GO:0005488	main	1	GENSCAN00000038336	ENST00000372339|ENST00000372343|ENST00000480902|ENST00000489773|ENST00000492152|ENST00000486876		16663743	ENST00000372343 // Pfam // IPR001494 // Importin-beta, N-terminal domain///ENST00000372343 // Pfam // IPR013598 // Exportin-1/Importin-beta-like///OTTHUMT00000022846 // Pfam // IPR001494 // Importin-beta, N-terminal domain///OTTHUMT00000022846 // Pfam // IPR013598 // Exportin-1/Importin-beta-like	NM_014652///XM_011542461	chr1	44412478	44433694	+	O94829///Q5T4X2///A8K2A8///Q6PKD4	22	16663743	Hs.158497
16663773	102.781	119.386	172.662	198.845	-0.10803	0.108031	0.640346	0.844044	DPH2		1802	AK297933|BC001389|BC003181|BC016956|BT007431|AF053003	GO:0017183|GO:0043687|GO:0044267|GO:0005829|GO:0005515|GO:0090560	main	1	GENSCAN00000038331	ENST00000255108|ENST00000396758|ENST00000459879|ENST00000471934|ENST00000476260|ENST00000477294|ENST00000490861|ENST00000492306|ENST00000495421|ENST00000524776|ENST00000527319|ENST00000527567|ENST00000529729|ENST00000530988|ENST00000532140|ENST00000534655|ENST00000534786		16663773	ENST00000255108 // Pfam // IPR016435 // Diphthamide synthesis DPH1/DPH2///ENST00000396758 // Pfam // IPR016435 // Diphthamide synthesis DPH1/DPH2///ENST00000459879 // Pfam // IPR016435 // Diphthamide synthesis DPH1/DPH2///OTTHUMT00000022832 // Pfam // IPR016435 // Diphthamide synthesis DPH1/DPH2///OTTHUMT00000022839 // Pfam // IPR016435 // Diphthamide synthesis DPH1/DPH2///OTTHUMT00000386632 // P…	NM_001039589///NM_001384///XM_005270559///XM_011540866///XM_011540867	chr1	44435653	44439043	+	Q9BQC3///B3KRB8///H0YCR5///E9PPU3///E9PLL2///E9PIY4///E9PMH7///H0YED1///E9PJH6	31	16663773	Hs.632398
16663792	110.638	99.0923	112.919	114.704	0.0795016	-0.0795012	0.108941	0.131572	ATP6V0B	ATPase,H+transporting,lysosomal21kDa,V0subunitb	533	BC000423|BC005876|BT007151|CR456972|D89052	GO:0006879|GO:0007035|GO:0008286|GO:0015991|GO:0015992|GO:0033572|GO:0034220|GO:0055085|GO:0090382|GO:0006810|GO:0006811|GO:0051701|GO:0000220|GO:0010008|GO:0016021|GO:0030670|GO:0005773|GO:0005774|GO:0016020|GO:0033177|GO:0033179|GO:0005768|GO:0005215|GO:0046961|GO:0015078	main	1	GENSCAN00000038331	ENST00000236067|ENST00000461670|ENST00000468183|ENST00000471859|ENST00000472174|ENST00000472277|ENST00000472505|ENST00000473485|ENST00000496131|ENST00000498208|ENST00000498664|ENST00000532072|ENST00000532642		16663792	ENST00000236067 // Pfam // IPR002379 // V-ATPase proteolipid subunit C-like domain///ENST00000236067 // Pfam // IPR002379 // V-ATPase proteolipid subunit C-like domain///ENST00000471859 // Pfam // IPR002379 // V-ATPase proteolipid subunit C-like domain///ENST00000471859 // Pfam // IPR002379 // V-ATPase proteolipid subunit C-like domain///ENST00000472174 // Pfam // IPR002379 // V-ATPase proteolipi…	NM_001039457///NM_001294333///NM_004047	chr1	44440159	44443972	+	Q99437///Q16467///E9PNL3///E9PKB6///E9PNU0///E9PMR1///H0YCC5	32	16663792	Hs.596514
16663812	281.492	317.175	360	339.357	-0.086091	0.086091	0.26881	0.183619	B4GALT2	UDP-Gal:betaGlcNAcbeta1,4-galactosyltransferase,polypeptide2	8704	AB024434|AF038660|AK095873|AK293418|BC096821	GO:0005975|GO:0018146|GO:0018279|GO:0030203|GO:0042339|GO:0043687|GO:0044267|GO:0044281|GO:0006486|GO:0000139|GO:0016021|GO:0032580|GO:0005794|GO:0016020|GO:0003831|GO:0003945|GO:0004461|GO:0008378|GO:0046872|GO:0016740|GO:0016757	main	1	GENSCAN00000038331	ENST00000309519|ENST00000356836|ENST00000372324|ENST00000434555|ENST00000481924|ENST00000485678|ENST00000497866|ENST00000498543		16663812	ENST00000309519 // Pfam // IPR027791 // Galactosyltransferase, C-terminal///ENST00000309519 // Pfam // IPR027995 // Galactosyltransferase, N-terminal///ENST00000356836 // Pfam // IPR027791 // Galactosyltransferase, C-terminal///ENST00000356836 // Pfam // IPR027995 // Galactosyltransferase, N-terminal///ENST00000372324 // Pfam // IPR027791 // Galactosyltransferase, C-terminal///ENST00000372324 // …	NM_001005417///NM_003780///NM_030587	chr1	44444615	44456843	+	O60909///B3KQA5	22	16663812	Hs.632403
16663828	51.6824	66.0674	38.875	39.9051	-0.177133	0.177133	-0.587963	-0.550232	CCDC24	coiled-coildomaincontaining24	149473	AK024289|AK092569|BC033868|BC047313|BX641142	GO:0005515	main	1	GENSCAN00000017121	ENST00000372318|ENST00000460543|ENST00000463846|ENST00000466180|ENST00000472562|ENST00000479055|ENST00000485811|ENST00000486064|ENST00000486504|ENST00000490064|ENST00000490563		16663828		NM_152499	chr1	44457031	44462200	+	Q8N4L8///Q05BG8///Q6MZH0///V9GYE2///V9GYM6///V9GY72///V9GYB9	34	16663828	Hs.632394
16663851	21.1612	21.5381	20.7639	19.8983	-0.0127349	0.0127349	-0.0400753	-0.101509	KLF17	Kruppel-likefactor17	128209	BC031250	GO:0000122|GO:0006351|GO:0006357|GO:0007276|GO:0006355|GO:0005634|GO:0000978|GO:0001078|GO:0003700|GO:0005515|GO:0044212|GO:0046872|GO:0003676|GO:0003677	main	1		ENST00000431800|ENST00000434244|ENST00000437643|ENST00000447959|ENST00000453688|ENST00000607988|ENST00000609027|ENST00000609472|ENST00000609636|ENST00000610167|ENST00000616338|ENST00000626342|ENST00000626430|ENST00000627824|ENST00000628234|ENST00000630008|ENST00000630871		16663851		XM_011540700///XM_011540701///XM_011540702	chr1	44509600	44570647	+	Q5JT82	26	16663851	Hs.567674///Hs.647667
16663863	9.21956	9.21956	8.92466	8.82535	0	0	-0.0469003	-0.0630441	KLF17	Kruppel-likefactor17	128209	BC035408|BC049844	GO:0000122|GO:0006351|GO:0006357|GO:0007276|GO:0006355|GO:0005634|GO:0000978|GO:0001078|GO:0003700|GO:0005515|GO:0044212|GO:0046872|GO:0003676|GO:0003677	main	1	GENSCAN00000017131	ENST00000372299|ENST00000476802		16663863		NM_173484///XM_005270465///XM_011540700///XM_011540701///XM_011540702///XM_011540703///XM_011540704	chr1	44584522	44600812	+	Q5JT82	21	16663863	Hs.567674
16663871	82.2728	68.5806	78.8732	77.3621	0.131308	-0.131308	0.0704265	0.0425196	DMAP1	DNAmethyltransferase1associatedprotein1	55929	AF265228|AK092898|AK289366|AK293598|AK298793|AK300217|AK300372|AK300442|BC002855|BC008053	GO:0000122|GO:0006281|GO:0006306|GO:0006325|GO:0006338|GO:0006351|GO:0040008|GO:0042993|GO:0043967|GO:0043968|GO:0045471|GO:0045892|GO:0006355|GO:0016568|GO:0032259|GO:0005634|GO:0005654|GO:0005657|GO:0005737|GO:0035267|GO:0016020|GO:0016021|GO:0001103|GO:0003714|GO:0005515|GO:0008168|GO:0016740|GO:0003682	main	1	GENSCAN00000017127	ENST00000315913|ENST00000361745|ENST00000372289|ENST00000372290|ENST00000436069|ENST00000437511|ENST00000440641|ENST00000446292|ENST00000463950|ENST00000471829|ENST00000475794|ENST00000483741|ENST00000487922|ENST00000488433|ENST00000494092		16663871	ENST00000315913 // Pfam // IPR008468 // DNA methyltransferase 1-associated 1///ENST00000361745 // Pfam // IPR008468 // DNA methyltransferase 1-associated 1///ENST00000372289 // Pfam // IPR008468 // DNA methyltransferase 1-associated 1///ENST00000446292 // Pfam // IPR008468 // DNA methyltransferase 1-associated 1///OTTHUMT00000020025 // Pfam // IPR008468 // DNA methyltransferase 1-associated 1///O…	NM_001034023///NM_001034024///NM_019100///XM_005271037///XM_005271039///XM_005271040///XM_006710771///XM_011541784///XM_011541785	chr1	44679125	44686353	+	Q9NPF5///B4DEF2///B4DTH3///B4DU03///B4DQG8///B4DTU6///Q5TG37///Q5TG36///Q5TG39///Q5TG38///Q5TG40	17	16663871	Hs.8008
16663897	3.14492	3.19187	2.57596	3.26083	-0.010691	0.010691	-0.298601	0.0415262						main	3		ENST00000362515		16663897			chr1	44856394	44856495	+		10	16663897
16663899	37.5806	39.9557	37.5806	40.689	-0.0442076	0.0442076	-0.0442076	0.0704422	RNF220	ringfingerprotein220	55182	AK001459|AK056424|AK124790|AK225180|AK293411|AK296038|AK297228|BC000279|BC034221|BC073835|BC098266|BC098300|AK124639	GO:0016567|GO:0051865|GO:0090263|GO:0005737|GO:0004842|GO:0005515|GO:0008270|GO:0016874|GO:0061630|GO:0046872	main	1	GENSCAN00000017114|GENSCAN00000017116	ENST00000335497|ENST00000355387|ENST00000361799|ENST00000372247|ENST00000440132|ENST00000453863|ENST00000470498|ENST00000471494|ENST00000474064|ENST00000474394|ENST00000474956|ENST00000475378|ENST00000480686|ENST00000484745|ENST00000487332|ENST00000488865|ENST00000496262|ENST00000497469		16663899		NM_018150///XM_005270992///XM_005270993///XM_005270994///XM_005270996///XM_005270997///XM_006710735///XM_011541697///XM_011541698///XM_011541699///XM_011541700///XM_011541701///XM_011541702///XM_011541703///XR_946692	chr1	44870866	45117396	+	Q5VTB9///Q9P0N3///B4DJE2///B3KWD3///B4DE07///Q9BWG1///Q5TDE8///Q5TDE7///H0Y7B1///U3KPZ6	25	16663899	Hs.456557
16663931	15.0741	13.007	13.3035	12.0743	0.106395	-0.106395	-0.0738745	-0.213738	C1orf228	chromosome1openreadingframe228	339541	AY254217|BC026115	GO:0005488	main	1	GENSCAN00000017122	ENST00000357508|ENST00000418644|ENST00000418779|ENST00000424484|ENST00000427321|ENST00000427336|ENST00000434068|ENST00000434520|ENST00000441519|ENST00000444525|ENST00000444751|ENST00000445071|ENST00000446792|ENST00000453711|ENST00000455805|ENST00000458657|ENST00000535358|ENST00000568406|ENST00000421398|ENST00000440383		16663931		NM_001145636///XM_006710603///XM_006710604///XM_011541340///XM_011541341///XM_011541342///XM_011541343///XM_011541344///XM_011541345///XM_011541346///XM_011541347///XM_011541348///XM_011541349///XM_011541350///XM_011541351///XM_011541352///XM_011541353///XM_011541354///XM_011541355///XM_011541356///XR_946624///XR_946625///XR_946626///XR_946627///XR_946628///XR_946629///XR_946630///XR_946631///XR_…	chr1	45140364	45191263	+	Q6PIY5///C9J477///H7C5J1///C9JCY2///C9J579///C9JA22///F8WDG2	17	16663931	Hs.173679
16663958	106.08	116.282	73.3772	102.657	-0.0662413	0.0662417	-0.597985	-0.113551	KIF2C	kinesinfamilymember2C	11004	AB264115|AK290688|AK300756|AK302267|AY026505|BC008764|BC014924|BT006759|CR450302|U63743|AK124208	GO:0000278|GO:0007018|GO:0007019|GO:0007067|GO:0007080|GO:0007264|GO:0007596|GO:0008152|GO:0008283|GO:0019886|GO:0030951|GO:0051301|GO:0051983|GO:0007049|GO:0007059|GO:0000775|GO:0000776|GO:0000777|GO:0005634|GO:0005829|GO:0005871|GO:0005881|GO:0015630|GO:0016020|GO:0035371|GO:0005694|GO:0005737|GO:0005856|GO:0005874|GO:0003777|GO:0005515|GO:0005524|GO:0016887|GO:0019237|GO:0051010|GO:0000166|GO:…	main	1	GENSCAN00000017117	ENST00000372217|ENST00000372224|ENST00000423289|ENST00000452259|ENST00000455186|ENST00000472235|ENST00000480574|ENST00000493027		16663958	ENST00000372217 // Pfam // IPR001752 // Kinesin motor domain///ENST00000372224 // Pfam // IPR001752 // Kinesin motor domain///ENST00000423289 // Pfam // IPR001752 // Kinesin motor domain///ENST00000452259 // Pfam // IPR001752 // Kinesin motor domain///OTTHUMT00000023180 // Pfam // IPR001752 // Kinesin motor domain///OTTHUMT00000023181 // Pfam // IPR001752 // Kinesin motor domain///OTTHUMT00000023…	NM_001297655///NM_001297656///NM_001297657///NM_006845///XM_011540540///XM_011540541	chr1	45205490	45233439	+	Q99661///B7Z6Q6///A8K3S3///Q8N5N1///B7Z7M6///H0Y5Z9///Q5JR91///Q5JR89	23	16663958	Hs.720061
16663989	90.8612	103.416	87.6458	99.8883	-0.0933604	0.0933604	-0.14534	0.0432916	RPS8	ribosomalproteinS8	6202	AB062401|BC070875|AK023362	GO:0000184|GO:0000462|GO:0006412|GO:0006413|GO:0006414|GO:0006415|GO:0006614|GO:0010467|GO:0016032|GO:0019058|GO:0019083|GO:0044267|GO:0005634|GO:0005737|GO:0005829|GO:0005925|GO:0016020|GO:0022627|GO:0030529|GO:0070062|GO:0005622|GO:0005840|GO:0003735|GO:0044822	main	1	GENSCAN00000017112	ENST00000372209|ENST00000396651|ENST00000464658|ENST00000470475|ENST00000484599|ENST00000485390|ENST00000497035|ENST00000474582	NM_001012 // GenMAPP // Ribosomal_Proteins///NM_001012 // GenMAPP // Ribosomal_Proteins///NM_001012 // GenMAPP // Ribosomal_Proteins///ENST00000372209 // GenMAPP // Ribosomal_Proteins///ENST00000372209 // GenMAPP // Ribosomal_Proteins///ENST00000372209 // GenMAPP // Ribosomal_Proteins///ENST00000396651 // GenMAPP // Ribosomal_Proteins///ENST00000396651 // GenMAPP // Ribosomal_Proteins///ENST00000…	16663989	ENST00000372209 // Pfam // IPR022309 // Ribosomal protein S8e/ribosomal biogenesis NSA2///ENST00000372209 // Pfam // IPR022309 // Ribosomal protein S8e/ribosomal biogenesis NSA2///ENST00000396651 // Pfam // IPR022309 // Ribosomal protein S8e/ribosomal biogenesis NSA2///OTTHUMT00000023439 // Pfam // IPR022309 // Ribosomal protein S8e/ribosomal biogenesis NSA2///OTTHUMT00000023441 // Pfam // IPR022…	NM_001012	chr1	45240923	45244451	+	P62241///Q5JR94///Q9BS10///Q9P1D6///Q5JR95	31	16663989	Hs.512675
16664003	3822.86	2802.86	3010.11	2550.67	0.223878	-0.223877	-0.120958	-0.3599	SNORD46	smallnucleolarRNA,C/Dbox46	94161			main	3		ENST00000364043		16664003		NR_000024	chr1	45242162	45242265	+		8	16664003
16664005	47.7385	51.2625	50.9642	51.7763	-0.0513759	0.0513759	0.0429544	0.065764	PLK3	polo-likekinase3	1263	AB209875|BC013899|U56998	GO:0000082|GO:0000086|GO:0000122|GO:0000302|GO:0006468|GO:0006915|GO:0006970|GO:0006974|GO:0007093|GO:0007113|GO:0009314|GO:0031122|GO:0032465|GO:0043066|GO:0043491|GO:0044819|GO:0051302|GO:0090166|GO:0090316|GO:2000777|GO:0007049|GO:0016310|GO:0000785|GO:0005634|GO:0005730|GO:0005737|GO:0005795|GO:0005813|GO:0030425|GO:0043025|GO:0005794|GO:0005815|GO:0005856|GO:0002039|GO:0004674|GO:0005515|GO:…	main	1	GENSCAN00000017118	ENST00000372201|ENST00000461358|ENST00000461769|ENST00000465443|ENST00000476731|ENST00000492398|ENST00000493100		16664005	ENST00000372201 // Pfam // IPR000719 // Protein kinase domain///ENST00000372201 // Pfam // IPR000959 // POLO box duplicated domain///ENST00000372201 // Pfam // IPR000959 // POLO box duplicated domain///OTTHUMT00000023429 // Pfam // IPR000719 // Protein kinase domain///OTTHUMT00000023429 // Pfam // IPR000959 // POLO box duplicated domain///OTTHUMT00000023429 // Pfam // IPR000959 // POLO box duplic…	NM_004073///XR_246234///XR_946541	chr1	45265897	45271667	+	Q9H4B4///Q59ED6	33	16664005	Hs.632415
16664028	32.9311	37.481	34.2278	31.8663	-0.0933533	0.0933528	-0.0376348	-0.140772	BTBD19|PLK3	BTB(POZ)domaincontaining19|polo-likekinase3	149478///1263	AB209875|AK056150|AK304611|AF086150	GO:0000082|GO:0000086|GO:0000122|GO:0000302|GO:0006468|GO:0006915|GO:0006970|GO:0006974|GO:0007093|GO:0007113|GO:0009314|GO:0031122|GO:0032465|GO:0043066|GO:0043491|GO:0044819|GO:0051302|GO:0090166|GO:0090316|GO:2000777|GO:0016310|GO:0007049|GO:0000785|GO:0005634|GO:0005730|GO:0005737|GO:0005795|GO:0005813|GO:0030425|GO:0043025|GO:0005794|GO:0005815|GO:0005856|GO:0005515|GO:0002039|GO:0004674|GO:…	main	1	GENSCAN00000017109	ENST00000409335|ENST00000439563|ENST00000450269|ENST00000464114|ENST00000475105|ENST00000482715|ENST00000485668|ENST00000489976|ENST00000495433		16664028	ENST00000409335 // Pfam // IPR000210 // BTB/POZ domain///ENST00000450269 // Pfam // IPR000210 // BTB/POZ domain///ENST00000450269 // Pfam // IPR011705 // BTB/Kelch-associated///OTTHUMT00000331103 // Pfam // IPR011705 // BTB/Kelch-associated	NM_001136537///XM_006710386///XM_011540803///XM_011540804///XM_011540805///XR_246238	chr1	45274154	45281257	+	C9JJ37///A0A0A0MSF5///Q59ED6///Q9H4B4	22	16664028	Hs.632400///Hs.632415
16664044	6.84359	11.3668	5.99512	4.31417	-0.366002	0.366002	-0.556967	-1.03167						main	1				16664044			chr1	45282505	45283445	+		20	16664044
16664046	3.07678	4.44845	3.68782	3.22839	-0.265941	0.265941	-0.00459147	-0.196546						main	1		ENST00000517230		16664046			chr1	45397995	45398103	+		16	16664046
16664048	131.511	124.602	152.136	129.271	0.0389285	-0.038928	0.249107	0.0141463	UROD	uroporphyrinogendecarboxylase	7389	AF104421|AF104422|AF104423|AF104424|AF104425|AF104426|AF104427|AF104428|AF104429|AF104430|AF104431|AF104432|AF104433|AF104434|AF104435|AF104436|AF104437|AF104438|AF104439|AF104440|AK291877|AK293702|AK295284|AK315878|BC001778|BT006737|BX647308|CR456976|CR542057|M14016	GO:0001889|GO:0006778|GO:0006782|GO:0006783|GO:0010039|GO:0014075|GO:0032355|GO:0044281|GO:0045471|GO:0046502|GO:0046689|GO:0051597|GO:0060992|GO:0071243|GO:0006779|GO:0014070|GO:0042168|GO:0005654|GO:0005737|GO:0005829|GO:0004853|GO:0005515|GO:0008198|GO:0016829|GO:0016831	main	1	GENSCAN00000004161	ENST00000246337|ENST00000428106|ENST00000434478|ENST00000460334|ENST00000460906|ENST00000461035|ENST00000462688|ENST00000463092|ENST00000465678|ENST00000466193|ENST00000469548|ENST00000472254|ENST00000473012|ENST00000478467|ENST00000486699|ENST00000490385|ENST00000491300|ENST00000491773|ENST00000494399|ENST00000496439	NM_000374 // GenMAPP // Heme_Biosynthesis///NM_000374 // HumanCyc // HEME-BIOSYNTHESIS-II///NR_036510 // GenMAPP // Heme_Biosynthesis///XM_005271169 // GenMAPP // Heme_Biosynthesis///XM_005271170 // GenMAPP // Heme_Biosynthesis///XM_011542080 // GenMAPP // Heme_Biosynthesis///XM_011542081 // GenMAPP // Heme_Biosynthesis///ENST00000246337 // GenMAPP // Heme_Biosynthesis///ENST00000428106 // GenMAP…	16664048	ENST00000246337 // Pfam // IPR000257 // Uroporphyrinogen decarboxylase (URO-D)///ENST00000428106 // Pfam // IPR000257 // Uroporphyrinogen decarboxylase (URO-D)///ENST00000434478 // Pfam // IPR000257 // Uroporphyrinogen decarboxylase (URO-D)///OTTHUMT00000024803 // Pfam // IPR000257 // Uroporphyrinogen decarboxylase (URO-D)///OTTHUMT00000024805 // Pfam // IPR000257 // Uroporphyrinogen decarboxylas…	NM_000374///NR_036510///XM_005271169///XM_005271170///XM_011542080///XM_011542081	chr1	45477805	45481341	+	P06132///B4DHV6///B0AZT7///B4DEM5///H0Y5R6///Q5T446	35	16664048	Hs.78601
16664069	14.5328	16.8007	15.2999	13.2964	-0.104607	0.104608	-0.0303988	-0.232881						main	1				16664069			chr1	45672404	45683543	+		19	16664069
16664072	20.3224	25.4582	26.1143	24.7257	-0.16253	0.16253	0.199242	0.120415	LINC01144	longintergenicnon-proteincodingRNA1144	400752			main	1		ENST00000626198		16664072		NR_024270	chr1	45769582	45771291	+		18	16664072	Hs.334348
16664074	77.1096	106.252	126.271	136.227	-0.231257	0.231256	0.480285	0.589772	HPDL	4-hydroxyphenylpyruvatedioxygenase-like	84842	BC007293	GO:0009072|GO:0055114|GO:0003868|GO:0046872|GO:0016491|GO:0016701|GO:0051213	main	1	GENSCAN00000004173	ENST00000334815		16664074		NM_032756	chr1	45792545	45794347	+	Q96IR7	25	16664074	Hs.162717
16664078	107.429	111.448	157.64	172.635	-0.026494	0.026494	0.52675	0.657844	TOE1	targetofEGR1,member1(nuclear)	114034	AK093320|AK293704|AK298162|AY169960|BC009364|CR457320	GO:0090503|GO:0005634|GO:0005654|GO:0005730|GO:0005737|GO:0015030|GO:0016607|GO:0000175|GO:0003676|GO:0004535|GO:0005515|GO:0046872	main	1	GENSCAN00000004160	ENST00000372090|ENST00000460057|ENST00000471337|ENST00000477731|ENST00000495703		16664078	ENST00000372090 // Pfam // IPR000571 // Zinc finger, CCCH-type///ENST00000372090 // Pfam // IPR006941 // Ribonuclease CAF1///OTTHUMT00000020517 // Pfam // IPR000571 // Zinc finger, CCCH-type///OTTHUMT00000020517 // Pfam // IPR006941 // Ribonuclease CAF1	NM_025077///XM_005270412///XM_005270413///XM_011540569///XR_246230///XR_426587///XR_946532	chr1	45805342	45809650	+	Q96GM8///B4DP23///B3KSC7	26	16664078	Hs.525091
16664091	45.3517	42.1017	55.4803	61.0609	0.0536394	-0.0536389	0.344459	0.482733	MMACHC	methylmalonicaciduria(cobalamindeficiency)cblCtype,withhomocystinuria	25974	AK098537|BC006122	GO:0006766|GO:0006767|GO:0009235|GO:0009236|GO:0044281|GO:0005739|GO:0005829|GO:0005737|GO:0005515|GO:0031419	main	1	GENSCAN00000004166	ENST00000401061|ENST00000477188|ENST00000616135		16664091		NM_015506///XM_005270724///XM_011541204	chr1	45965725	45976739	+	Q9Y4U1///A0A0C4DGU2	22	16664091	Hs.13024
16664100	142.054	154.617	158.483	141.666	-0.061132	0.061132	0.0967536	-0.065074	AKR1A1	aldo-ketoreductasefamily1,memberA1(aldehydereductase)	10327	AK293083|BC000670|BC005394|BT007003|CR457010|EU794588|J04794	GO:0005975|GO:0006006|GO:0006081|GO:0006805|GO:0019640|GO:0019853|GO:0042840|GO:0044281|GO:0046185|GO:0055114|GO:1901687|GO:0005615|GO:0005829|GO:0016324|GO:0070062|GO:0004032|GO:0005515|GO:0009055|GO:0047939|GO:0008106|GO:0016491	main	1	GENSCAN00000004159	ENST00000351829|ENST00000372070|ENST00000434299|ENST00000471651|ENST00000473038|ENST00000475919|ENST00000475985|ENST00000476957|ENST00000481885|ENST00000487654|ENST00000495913|ENST00000496999|ENST00000497973|ENST00000621846		16664100	ENST00000351829 // Pfam // IPR023210 // NADP-dependent oxidoreductase domain///ENST00000372070 // Pfam // IPR023210 // NADP-dependent oxidoreductase domain///ENST00000434299 // Pfam // IPR023210 // NADP-dependent oxidoreductase domain///ENST00000471651 // Pfam // IPR023210 // NADP-dependent oxidoreductase domain///ENST00000481885 // Pfam // IPR023210 // NADP-dependent oxidoreductase domain///ENST…	NM_001202413///NM_001202414///NM_006066///NM_153326///XM_011540491///XM_011540492///XR_946517	chr1	46016215	46035723	+	P14550///V9HWI0///Q5T621///V9GYG2///V9GYP9	21	16664100	Hs.474584
16664118	122.375	163.024	123.469	155.134	-0.206887	0.206887	-0.19405	0.13532	NASP	nuclearautoantigenicspermprotein(histone-binding)	4678	AK056161|AK092829|AK131249|AK291637|AK298893|AK299584|AY700118|BC003113|BC010105|BC011580|BC053608|BT006757|M97856	GO:0001824|GO:0006260|GO:0006334|GO:0006335|GO:0006336|GO:0007049|GO:0008283|GO:0008584|GO:0015031|GO:0033574|GO:0043486|GO:0006810|GO:0000790|GO:0005634|GO:0005654|GO:0005737|GO:0043234|GO:0005515|GO:0032403|GO:0042393|GO:0051879	main	1	GENSCAN00000004159	ENST00000350030|ENST00000351223|ENST00000372052|ENST00000437362|ENST00000437901|ENST00000453748|ENST00000464190|ENST00000470768|ENST00000472408|ENST00000481782|ENST00000525515|ENST00000527359|ENST00000527470|ENST00000527932|ENST00000528084|ENST00000528238|ENST00000529333|ENST00000530073|ENST00000530840|ENST00000531532|ENST00000531612|ENST00000534101|ENST00000534450|ENST00000537798|ENST00000629893		16664118	ENST00000350030 // Pfam // IPR001440 // Tetratricopeptide repeat 1///ENST00000350030 // Pfam // IPR019544 // Tetratricopeptide, SHNi-TPR domain///ENST00000351223 // Pfam // IPR001440 // Tetratricopeptide repeat 1///ENST00000351223 // Pfam // IPR019544 // Tetratricopeptide, SHNi-TPR domain///ENST00000372052 // Pfam // IPR001440 // Tetratricopeptide repeat 1///ENST00000372052 // Pfam // IPR019544 /…	NM_001195193///NM_002482///NM_152298///XM_005270888///XM_005270889///XM_011541509	chr1	46049518	46084578	+	P49321///Q5T626///Q6PJY7///Q53H03///O95138///B4DS57///Q5T624///E9PAU3///E9PI86///E9PPR5///E9PPQ8///E9PQG5///E9PNB5///E9PKR5///E9PRH9///E9PJQ2///H0YF33///H0YDS9	23	16664118	Hs.319334
16664150	333.792	351.65	245.932	281.354	-0.0375948	0.0375948	-0.478285	-0.284158	TMEM69	transmembraneprotein69	51249	BC013608|BC034147|BC039718|BC046130|BC064539|BC073836|BC121117|BC133692	GO:0016021|GO:0016020	main	1		ENST00000372025|ENST00000496366		16664150	ENST00000372025 // Pfam // IPR021836 // Protein of unknown function DUF3429///OTTHUMT00000098390 // Pfam // IPR021836 // Protein of unknown function DUF3429	NM_016486	chr1	46152886	46160115	+	Q5SWH9	24	16664150	Hs.699548
16664156	123.559	102.422	135.745	100.503	0.135337	-0.135337	0.271036	-0.162626	MAST2	microtubuleassociatedserine/threoninekinase2	23139	AB047005|AK027123|AK055291|AK096519|BC006166|BC015816|BC065499	GO:0006468|GO:0007010|GO:0018105|GO:0035556|GO:0045075|GO:0048515|GO:0016310|GO:0005737|GO:0005886|GO:0015630|GO:0005856|GO:0016020|GO:0000287|GO:0004674|GO:0005515|GO:0005524|GO:0008017|GO:0019902|GO:0000166|GO:0004672|GO:0016301|GO:0016740|GO:0046872	main	1	GENSCAN00000004168|GENSCAN00000006535	ENST00000361297|ENST00000372008|ENST00000372009|ENST00000467367|ENST00000470809|ENST00000477968|ENST00000482881|ENST00000488619|ENST00000492813|ENST00000498668		16664156	ENST00000361297 // Pfam // IPR000719 // Protein kinase domain///ENST00000361297 // Pfam // IPR001478 // PDZ domain///ENST00000361297 // Pfam // IPR015022 // Microtubule-associated serine/threonine-protein kinase, domain///ENST00000372008 // Pfam // IPR000719 // Protein kinase domain///ENST00000372008 // Pfam // IPR015022 // Microtubule-associated serine/threonine-protein kinase, domain///ENST0000…	NM_015112///XM_005270652///XM_005270654///XM_005270655///XM_005270656///XM_006710475///XM_006710477///XM_011541059///XM_011541060///XM_011541061///XM_011541062///XM_011541063///XM_011541064///XM_011541065///XM_011541066///XM_011541067///XM_011541068///XM_011541069	chr1	46252659	46501896	+	Q6P0Q8///B3KU51///B3KNY3///Q9NT11///A0JLR0///V9GXZ1///E7ERL6	34	16664156	Hs.319481
16664210	7.23655	7.10243	6.79077	7.21282	0.0134947	-0.0134947	-0.0782325	0.00875592						main	1		ENST00000450004		16664210			chr1	46512490	46514040	+		20	16664210
16664213	3.10449	4.51272	4.07124	3.68667	-0.269821	0.269821	0.12129	-0.0218592						main	1		ENST00000426289		16664213			chr1	46570290	46570847	+		20	16664213
16664215	5.37791	4.63661	4.27102	9.73925	0.106988	-0.106988	-0.225475	0.963754	LOC101929626		101929626			main	1		ENST00000452785		16664215		NR_125987	chr1	46599043	46604753	+		16	16664215
16664218	477.165	451.005	455.474	383.926	0.0406723	-0.0406714	-0.0264454	-0.272987	TSPAN1	tetraspanin1	10103	AF054838|AF065388|AF133425|BC007290|BC013404	GO:0007166|GO:0008283|GO:0016477|GO:0045807|GO:0050821|GO:0071934|GO:0005737|GO:0005765|GO:0005886|GO:0005887|GO:0016020|GO:0031982|GO:0048471|GO:0070062|GO:0005764|GO:0016021|GO:0005515|GO:0015403	main	1	GENSCAN00000006545	ENST00000372003|ENST00000464786|ENST00000469330|ENST00000470318|ENST00000472170|ENST00000475163|ENST00000482143|ENST00000482928|ENST00000498443		16664218	ENST00000372003 // Pfam // IPR018499 // Tetraspanin/Peripherin///OTTHUMT00000020135 // Pfam // IPR018499 // Tetraspanin/Peripherin	NM_005727///XM_011540460///XM_011540461	chr1	46640745	46651634	+	O60635	24	16664218	Hs.38972
16664235	18.7425	23.1698	23.5562	24.2327	-0.152963	0.152963	0.176826	0.217675	LURAP1	leucinerichadaptorprotein1	541468	AK057892|BC034422	GO:0001819|GO:0016477|GO:0031032|GO:0043123|GO:0005737|GO:0042641|GO:0005515	main	1	GENSCAN00000006524	ENST00000371980		16664235		NM_001013615	chr1	46669006	46686933	+	Q96LR2	26	16664235	Hs.568642
16664240	5.47653	4.54334	4.49348	3.46583	0.134755	-0.134755	-0.150674	-0.525306						main	1				16664240			chr1	46702304	46705490	+		18	16664240
16664243	42.1837	71.0958	53.8572	68.0706	-0.376538	0.376538	-0.0240874	0.313807	RAD54L	RAD54-like(S.cerevisiae)	8438	AK292611|AK297204|BC121059|BC121060|X97795	GO:0000724|GO:0000733|GO:0006281|GO:0006310|GO:0007126|GO:0008340|GO:0010212|GO:0042493|GO:0051276|GO:0006302|GO:0006974|GO:0008152|GO:0005634|GO:0005654|GO:0003677|GO:0004386|GO:0005515|GO:0005524|GO:0036310|GO:0000166|GO:0016787|GO:0016817	main	1	GENSCAN00000006543	ENST00000371975|ENST00000442598|ENST00000459678|ENST00000463715|ENST00000469835|ENST00000472889|ENST00000473251|ENST00000476687|ENST00000487700|ENST00000488942|ENST00000493032|ENST00000493985		16664243	ENST00000371975 // Pfam // IPR000330 // SNF2-related, N-terminal domain///ENST00000371975 // Pfam // IPR001650 // Helicase, C-terminal///ENST00000371975 // Pfam // IPR013967 // Rad54, N-terminal///ENST00000442598 // Pfam // IPR000330 // SNF2-related, N-terminal domain///ENST00000442598 // Pfam // IPR001650 // Helicase, C-terminal///ENST00000442598 // Pfam // IPR013967 // Rad54, N-terminal///ENST0…	NM_001142548///NM_003579///XM_006710975///XM_011542299///XM_011542300	chr1	46713360	46744145	+	Q92698///B4DLX7///A8K996///A0A087WV39///A0A087WWG5///V9GYX6///A0A087WTB0///A0A087X124///A0A087WVW5///V9GYD3///A0A087WW72	24	16664243	Hs.642042
16664272	69.1863	49.0539	59.3127	56.3439	0.248059	-0.24806	0.0259137	-0.0481696	UQCRH	ubiquinol-cytochromecreductasehingeprotein	7388	BC001426|BC001934|BC015177|BC093060|BC107703	GO:0006119|GO:0006122|GO:0009060|GO:0022904|GO:0044237|GO:0044281|GO:0055114|GO:1902600|GO:0005739|GO:0005743|GO:0005746|GO:0016020|GO:0070469|GO:0005515|GO:0008121	main	1		ENST00000311672|ENST00000460947|ENST00000486951|ENST00000496387|ENST00000489056	NM_001297565 // GenMAPP // Electron_Transport_Chain///NM_001297566 // GenMAPP // Electron_Transport_Chain///NM_006004 // GenMAPP // Electron_Transport_Chain///ENST00000311672 // GenMAPP // Electron_Transport_Chain///ENST00000460947 // GenMAPP // Electron_Transport_Chain///ENST00000486951 // GenMAPP // Electron_Transport_Chain///ENST00000496387 // GenMAPP // Electron_Transport_Chain///BC001426 // …	16664272	ENST00000311672 // Pfam // IPR023184 // Ubiquinol-cytochrome C reductase hinge domain///OTTHUMT00000021451 // Pfam // IPR023184 // Ubiquinol-cytochrome C reductase hinge domain	NM_001297565///NM_001297566///NM_006004	chr1	46769303	46782448	+	P07919///Q567R0///A0A087WTF2///A0A087X2B9	18	16664272	Hs.481571
16664281	141.706	123.14	137.906	137.444	0.101303	-0.101303	0.0620809	0.0572429	NSUN4	NOP2/Sundomainfamily,member4	387338	AK128066|AK291741|AK292353|AK295003|BC014441|BC016907	GO:0031167|GO:0042256|GO:0070131|GO:0006364|GO:0032259|GO:0042254|GO:0005762|GO:0005739|GO:0005515|GO:0008168|GO:0070181|GO:0003723|GO:0016740|GO:0019843	main	1	GENSCAN00000006528	ENST00000307089|ENST00000469918|ENST00000472157|ENST00000474844|ENST00000475281|ENST00000486270|ENST00000495427|ENST00000498008|ENST00000537428	BC014441 // HumanCyc // PWY6666-1///BC014441 // MetaCyc // PWY6666-1	16664281	ENST00000474844 // Pfam // IPR001678 // SAM-dependent methyltransferase RsmB/NOP2-type///ENST00000537428 // Pfam // IPR001678 // SAM-dependent methyltransferase RsmB/NOP2-type///OTTHUMT00000021427 // Pfam // IPR001678 // SAM-dependent methyltransferase RsmB/NOP2-type///OTTHUMT00000021430 // Pfam // IPR001678 // SAM-dependent methyltransferase RsmB/NOP2-type	NM_001256127///NM_001256128///NM_199044///NR_045789///NR_045790///NR_045791	chr1	46805849	46830824	+	Q96CB9///A8K8I8///M0R1K5///A0A087WUV3///A0A087X0V6///A0A087WT36///Q6ZRQ1	26	16664281	Hs.163424
16664299	129.135	109.535	119.782	107.766	0.118744	-0.118744	0.0102811	-0.142226	FAAH	fattyacidamidehydrolase	2166	BC093632|BC110404|BC111941|U82535	GO:0009062|GO:0019369|GO:0044281|GO:0008152|GO:0005789|GO:0005856|GO:0016021|GO:0031090|GO:0005737|GO:0012505|GO:0016020|GO:0005515|GO:0016884|GO:0017064|GO:0047372|GO:0016787	main	1	GENSCAN00000006529	ENST00000243167|ENST00000468718|ENST00000484697|ENST00000489366|ENST00000493636|ENST00000493735	NM_001441 // HumanCyc // PWY6666-1///NM_001441 // MetaCyc // PWY6666-1///U82535 // HumanCyc // PWY6666-1///U82535 // MetaCyc // PWY6666-1	16664299	ENST00000243167 // Pfam // IPR000120 // Amidase///OTTHUMT00000021443 // Pfam // IPR000120 // Amidase///OTTHUMT00000021444 // Pfam // IPR000120 // Amidase	NM_001441	chr1	46859937	46879520	+	O00519///Q9UG55///A0A087WYA0	26	16664299	Hs.720143
16664322	18.7583	15.2733	13.6262	14.3343	0.148262	-0.148262	-0.312887	-0.239802	FAAHP1	fattyacidamidehydrolasepseudogene1	729041			main	1	GENSCAN00000006530	ENST00000429784|ENST00000446499|ENST00000606395|ENST00000607656		16664322		NR_045483	chr1	46899499	46911374	+		17	16664322
16664332	11.1336	9.83822	12.9913	8.2096	0.0892265	-0.0892265	0.31185	-0.350312						main	1		ENST00000455247		16664332			chr1	46921495	46948147	+		14	16664332
16664335	24.2104	24.7287	29.9984	24.0342	-0.0152783	0.0152779	0.293981	-0.0258164	DMBX1	diencephalon/mesencephalonhomeobox1	127343	AF398527|AF398528	GO:0000122|GO:0006351|GO:0007417|GO:0007420|GO:0008343|GO:0008344|GO:0045892|GO:0048589|GO:0006355|GO:0007275|GO:0005634|GO:0005667|GO:0000977|GO:0001227|GO:0003677|GO:0003700|GO:0042803|GO:0043565|GO:0046982	main	1	GENSCAN00000006531	ENST00000360032|ENST00000371956		16664335	ENST00000360032 // Pfam // IPR001356 // Homeobox domain///ENST00000360032 // Pfam // IPR003654 // OAR domain///ENST00000371956 // Pfam // IPR001356 // Homeobox domain///ENST00000371956 // Pfam // IPR003654 // OAR domain///OTTHUMT00000021895 // Pfam // IPR001356 // Homeobox domain///OTTHUMT00000021895 // Pfam // IPR003654 // OAR domain	NM_147192///NM_172225///XM_011540667///XM_011540668///XM_011540669///XM_011540670	chr1	46972668	46979898	+	Q8NFW5	17	16664335	Hs.375623
16664341	14.4036	19.6421	18.0848	17.2532	-0.223759	0.223759	0.104584	0.0366707	MKNK1-AS1	MKNK1antisenseRNA1	100507423			main	1		ENST00000602433		16664341		NR_038403	chr1	47004368	47035927	+		21	16664341	Hs.601863
16664350	14.1521	21.1222	15.1776	17.2699	-0.288874	0.288874	-0.187943	-0.00162554	TEX38	testisexpressed38	374973	BC144026|BC144027|FJ211596	GO:0098779|GO:0016021|GO:0016020	main	1	GENSCAN00000006525	ENST00000334122|ENST00000415500|ENST00000564071|ENST00000564373		16664350		NM_001145474///NM_001300863///NM_001300864///XM_011541421	chr1	47137497	47139266	+	Q6PEX7///B7ZLT2///B7ZLT1///C9W8M6///H3BTK6	21	16664350	Hs.443299
16664354	7.15398	6.30565	6.30565	5.69233	0.0910497	-0.0910497	-0.0910497	-0.238676	EFCAB14-AS1	EFCAB14antisenseRNA1	100130197			main	1		ENST00000418985|ENST00000442839		16664354		NR_038827///NR_038828	chr1	47139708	47157770	+		21	16664354	Hs.568643
16664359	15.9953	15.0741	17.7107	13.8973	0.0427845	-0.0427845	0.189765	-0.160053	CYP4B1	cytochromeP450,family4,subfamilyB,polypeptide1	1580	AF491285|AK300921|AK300941|AY064484|AY064485|AY064486|AY151048|AY151049|BC017758|J02871|X16699	GO:0006805|GO:0018879|GO:0018917|GO:0042738|GO:0044281|GO:0055114|GO:0006725|GO:0005789|GO:0005783|GO:0016020|GO:0031090|GO:0043231|GO:0016021|GO:0005506|GO:0008144|GO:0018585|GO:0019825|GO:0020037|GO:0070330|GO:0004497|GO:0016491|GO:0016705|GO:0046872	main	1	GENSCAN00000006527	ENST00000271153|ENST00000371919|ENST00000371923|ENST00000413093|ENST00000452782|ENST00000464439|ENST00000468637|ENST00000481248|ENST00000497005|ENST00000526297|ENST00000529715|ENST00000534708|ENST00000546128|ENST00000614163		16664359	ENST00000271153 // Pfam // IPR001128 // Cytochrome P450///ENST00000371919 // Pfam // IPR001128 // Cytochrome P450///ENST00000371923 // Pfam // IPR001128 // Cytochrome P450///ENST00000452782 // Pfam // IPR001128 // Cytochrome P450///ENST00000468637 // Pfam // IPR001128 // Cytochrome P450///ENST00000526297 // Pfam // IPR001128 // Cytochrome P450///ENST00000614163 // Pfam // IPR001128 // Cytochrome …	NM_000779///NM_001099772///XM_011540831///XM_011540832///XM_011540833///XM_011540834///XR_946559///XR_947299///XR_957263	chr1	47223510	47285085	+	P13584///Q8WWV1///Q8IZB0///B4DV41///B4DV58///E7EME6///E9PML0///F5H6F1///F5H1Q8///F5H5Q6///E9PL36	22	16664359	Hs.436317
16664388	10.0188	9.15191	10.1564	10.1451	0.0652828	-0.0652831	0.0849576	0.0833514	CYP4X1	cytochromeP450,family4,subfamilyX,polypeptide1	260293	AK091806|AK131355|AY358537|BC028102	GO:0055114|GO:0005789|GO:0016021|GO:0005783|GO:0016020|GO:0031090|GO:0043231|GO:0005506|GO:0020037|GO:0070330|GO:0004497|GO:0016491|GO:0016705|GO:0046872	main	1	GENSCAN00000009716	ENST00000371901|ENST00000466294		16664388	ENST00000371901 // Pfam // IPR001128 // Cytochrome P450///OTTHUMT00000022017 // Pfam // IPR001128 // Cytochrome P450	NM_178033///XM_011541206///XM_011541207	chr1	47427036	47516423	+	Q8N118	24	16664388	Hs.439760
[truncated: 47,533 more rows]
