# Supplementary material for: Hydrodynamic stress stimulates growth of cell clusters via the ANXA1/PI3K/AKT axis in colorectal cancer
Source: Sci Rep. 2019 Dec 27;9:20027. doi: 10.1038/s41598-019-56739-7 (PMC6934682; doi:10.1038/s41598-019-56739-7)
Supplement: Supplementary file 3 — SupplementaryInformation 3 [file 41598_2019_56739_MOESM3_ESM.xlsx]

## Sheet: Sheet1
	Supplementary table S2
	Clinical Information						Mutational status of CTOS
	Sample ID	Patient sex	Tumor location	Tumor histology	TNM stage		KRAS	NRAS	BRAF	PI3K	AKT1	APC	TP53
	CB3	F	A	Well	ⅡA		G12V	Wild	Wild	Wild	WT	MT	WT
	C45	M	Ra	Mod	ⅣA		G12D	Wild	Wild	Wild	WT	MT	WT
	C75	F	Ra	Mod	ⅣA		G13D	Wild	Wild	Wild	MT	MT	WT
	C111	F	Rs	Mod	ⅣB		Wild	Wild	Wild	Wild	WT	MT	MT
	C132	F	T	Mod	ⅢB		Wild	Wild	Wild	Wild	WT	MT	WT
	C166	F	Ra	Mod	ⅢB		Wild	Wild	Wild	Wild	WT	WT	WT
