# Supplementary material for: Hydrodynamic stress stimulates growth of cell clusters via the ANXA1/PI3K/AKT axis in colorectal cancer
Source: Sci Rep. 2019 Dec 27;9:20027. doi: 10.1038/s41598-019-56739-7 (PMC6934682; doi:10.1038/s41598-019-56739-7)
Supplement: Supplementary file 4 — SupplementaryInformation 4 [file 41598_2019_56739_MOESM4_ESM.xlsx]

## Sheet: induced by HDS
Supplementary table S3
123 genes >1.5 up in both 2 indepent experiment of single-set pulse HDS
Gene Name	Human Symbol	Gene ID
CYP1A1	CYP1A1 (cytochrome P450 family 1 subfamily A member 1)	1543
DHRS9	DHRS9 (dehydrogenase/reductase 9)	10170
TRAJ58	TRAJ58 (T cell receptor alpha joining 58 (non-functional))	28697
CYP1B1	CYP1B1 (cytochrome P450 family 1 subfamily B member 1)	1545
BASP1	BASP1 (brain abundant membrane attached signal protein 1)	10409
IGFL4	IGFL4 (IGF like family member 4)	444882
MIR296	MIR296 (microRNA 296)	407022
CHRM3	CHRM3 (cholinergic receptor muscarinic 3)	1131
NOL6	NOL6 (nucleolar protein 6)	65083
FGFBP1	FGFBP1 (fibroblast growth factor binding protein 1)	9982
SNORD116-27	SNORD116-27 (small nucleolar RNA, C/D box 116-27)	100033439
REG4	REG4 (regenerating family member 4)	83998
MCM10	MCM10 (minichromosome maintenance 10 replication initiation factor)	55388
PCP4	PCP4 (Purkinje cell protein 4)	5121
URB2	URB2 (URB2 ribosome biogenesis homolog)	9816
FDXACB1	FDXACB1 (ferredoxin-fold anticodon binding domain containing 1)	91893
SIT1	SIT1 (signaling threshold regulating transmembrane adaptor 1)	27240
NAV3	NAV3 (neuron navigator 3)	89795
FAM86EP	FAM86EP (family with sequence similarity 86, member A pseudogene)	348926
RRP12	RRP12 (ribosomal RNA processing 12 homolog)	23223
RPS2	RPS2 (ribosomal protein S2)	6187
TNC	TNC (tenascin C)	3371
IGHD2-8	IGHD2-8 (immunoglobulin heavy diversity 2-8)	28504
NOP16	NOP16 (NOP16 nucleolar protein)	51491
NOC3L	NOC3L (NOC3 like DNA replication regulator)	64318
PIGW	PIGW (phosphatidylinositol glycan anchor biosynthesis class W)	284098
PAK1IP1	PAK1IP1 (PAK1 interacting protein 1)	55003
FOSL1	FOSL1 (FOS like 1, AP-1 transcription factor subunit)	8061
LOC100132781	LOC100132781 (cyclin Y like 1 pseudogene)	100132781
LOC100996721	LOC100996721 (protein FAM231D)	100996721
OR6B2	OR6B2 (olfactory receptor family 6 subfamily B member 2)	389090
UTP15	UTP15 (UTP15 small subunit processome component)	84135
SCGN	SCGN (secretagogin, EF-hand calcium binding protein)	10590
SLC25A16	SLC25A16 (solute carrier family 25 member 16)	8034
CLSPN	CLSPN (claspin)	63967
UTP20	UTP20 (UTP20 small subunit processome component)	27340
MIR518A1	MIR518A1 (microRNA 518a-1)	574488
GPAT3	GPAT3 (glycerol-3-phosphate acyltransferase 3)	84803
SRFBP1	SRFBP1 (serum response factor binding protein 1)	153443
LOC105376517	LOC105376517 (uncharacterized LOC105376517)	105376517
PPRC1	PPRC1 (peroxisome proliferator-activated receptor gamma, coactivator-related 1)	23082
FGFR1OP2	FGFR1OP2 (FGFR1 oncogene partner 2)	26127
MIR4776-2	MIR4776-2 (microRNA 4776-2)	100616472
METTL1	METTL1 (methyltransferase like 1)	4234
TDO2	TDO2 (tryptophan 2,3-dioxygenase)	6999
GPATCH4	GPATCH4 (G-patch domain containing 4)	54865
RRP15	RRP15 (ribosomal RNA processing 15 homolog)	51018
TYW1B	TYW1B (tRNA-yW synthesizing protein 1 homolog B)	441250
LINC00376	LINC00376 (long intergenic non-protein coding RNA 376)	104355293
TIPIN	TIPIN (TIMELESS interacting protein)	54962
ANKRD22	ANKRD22 (ankyrin repeat domain 22)	118932
GRWD1	GRWD1 (glutamate rich WD repeat containing 1)	83743
POLR1B	POLR1B (RNA polymerase I subunit B)	84172
DSCC1	DSCC1 (DNA replication and sister chromatid cohesion 1)	79075
FAM111B	FAM111B (family with sequence similarity 111 member B)	374393
LYAR	LYAR (Ly1 antibody reactive)	55646
PNO1	PNO1 (partner of NOB1 homolog)	56902
SNORA70E	SNORA70E (small nucleolar RNA, H/ACA box 70E)	100379250
KIR3DL2	KIR3DL2 (killer cell immunoglobulin like receptor, three Ig domains and long cytoplasmic tail 2)	3812
RBPMS2	RBPMS2 (RNA binding protein, mRNA processing factor 2)	348093
CTPS1	CTPS1 (CTP synthase 1)	1503
RAB27B	RAB27B (RAB27B, member RAS oncogene family)	5874
NUFIP1	NUFIP1 (nuclear FMR1 interacting protein 1)	26747
MARS2	MARS2 (methionyl-tRNA synthetase 2, mitochondrial)	92935
TWISTNB	TWISTNB (TWIST neighbor)	221830
GEMIN5	GEMIN5 (gem nuclear organelle associated protein 5)	25929
SHC4	SHC4 (SHC adaptor protein 4)	399694
MANSC4	MANSC4 (MANSC domain containing 4)	100287284
OTUB2	OTUB2 (OTU deubiquitinase, ubiquitin aldehyde binding 2)	78990
TTPAL	TTPAL (alpha tocopherol transfer protein like)	79183
FANCE	FANCE (FA complementation group E)	2178
IGHV1-58	IGHV1-58 (immunoglobulin heavy variable 1-58)	28464
POLR3G	POLR3G (RNA polymerase III subunit G)	10622
DTL	DTL (denticleless E3 ubiquitin protein ligase homolog)	51514
CINP	CINP (cyclin dependent kinase 2 interacting protein)	51550
FBXL5	FBXL5 (F-box and leucine rich repeat protein 5)	26234
DPH2	DPH2 (DPH2 homolog)	1802
STRIP2	STRIP2 (striatin interacting protein 2)	57464
E2F1	E2F1 (E2F transcription factor 1)	1869
LINC00637	LINC00637 (long intergenic non-protein coding RNA 637)	145216
SNHG1	SNHG1 (small nucleolar RNA host gene 1)	23642
RRP9	RRP9 (ribosomal RNA processing 9, U3 small nucleolar RNA binding protein)	9136
MIR203A	MIR203A (microRNA 203a)	406986
MIR553	MIR553 (microRNA 553)	693138
OR10Z1	OR10Z1 (olfactory receptor family 10 subfamily Z member 1)	128368
ACTR5	ACTR5 (actin related protein 5)	79913
NOCT	NOCT (nocturnin)	25819
TMEM217	TMEM217 (transmembrane protein 217)	221468
OR4S2	OR4S2 (olfactory receptor family 4 subfamily S member 2)	219431
DCBLD2	DCBLD2 (discoidin, CUB and LCCL domain containing 2)	131566
PID1	PID1 (phosphotyrosine interaction domain containing 1)	55022
SNORD14E	SNORD14E (small nucleolar RNA, C/D box 14E)	85391
ANXA1	ANXA1 (annexin A1)	301
TSR1	TSR1 (TSR1 ribosome maturation factor)	55720
ZNF876P	ZNF876P (zinc finger protein 876, pseudogene)	642280
CUTC	CUTC (cutC copper transporter)	51076
PRMT6	PRMT6 (protein arginine methyltransferase 6)	55170
E2F7	E2F7 (E2F transcription factor 7)	144455
TOMM40	TOMM40 (translocase of outer mitochondrial membrane 40)	10452
SLBP	SLBP (stem-loop binding protein)	7884
GINS2	GINS2 (GINS complex subunit 2)	51659
PCSK1	PCSK1 (proprotein convertase subtilisin/kexin type 1)	5122
GS1-124K5.4	GS1-124K5.4 (uncharacterized LOC100289098)	100289098
MPV17L2	MPV17L2 (MPV17 mitochondrial inner membrane protein like 2)	84769
MIR3201	MIR3201 (microRNA 3201)	100422916
ODC1	ODC1 (ornithine decarboxylase 1)	4953
SACS	SACS (sacsin molecular chaperone)	26278
SELP	SELP (selectin P)	6403
PLEC	PLEC (plectin)	5339
SNORD20	SNORD20 (small nucleolar RNA, C/D box 20)	6082
NOL9	NOL9 (nucleolar protein 9)	79707
LOC101927267	LOC101927267 (uncharacterized LOC101927267)	101927267
TEX30	TEX30 (testis expressed 30)	93081
PUM3	PUM3 (pumilio RNA binding family member 3)	9933
HMOX2	HMOX2 (heme oxygenase 2)	3163
LINC01030	LINC01030 (long intergenic non-protein coding RNA 1030)	101937451
CDC6	CDC6 (cell division cycle 6)	990
ZNF180	ZNF180 (zinc finger protein 180)	7733
EMP1	EMP1 (epithelial membrane protein 1)	2012
NOLC1	NOLC1 (nucleolar and coiled-body phosphoprotein 1)	9221
FOSB	FOSB (FosB proto-oncogene, AP-1 transcription factor subunit)	2354
DDIAS	DDIAS (DNA damage induced apoptosis suppressor)	220042
MIR767	MIR767 (microRNA 767)	768215

## Sheet: induced by disruption
233 genes >5 up in C45 CTOS 6h after disruption
Gene Name	Human Symbol	Gene ID
SHC4	SHC4 (SHC adaptor protein 4)	399694
DEFB103B	DEFB103B (defensin beta 103B)	55894
IL13RA2	IL13RA2 (interleukin 13 receptor subunit alpha 2)	3598
FLJ31104	FLJ31104 (uncharacterized LOC441072)	441072
KRT37	KRT37 (keratin 37)	8688
ASB2	ASB2 (ankyrin repeat and SOCS box containing 2)	51676
PCDHA3	PCDHA3 (protocadherin alpha 3)	56145
MYPN	MYPN (myopalladin)	84665
SH2D1B	SH2D1B (SH2 domain containing 1B)	117157
EGR2	EGR2 (early growth response 2)	1959
PMP22	PMP22 (peripheral myelin protein 22)	5376
RBPMS2	RBPMS2 (RNA binding protein, mRNA processing factor 2)	348093
TSPAN4	TSPAN4 (tetraspanin 4)	7106
ZNF469	ZNF469 (zinc finger protein 469)	84627
SYT12	SYT12 (synaptotagmin 12)	91683
COL20A1	COL20A1 (collagen type XX alpha 1 chain)	57642
KRT6B	KRT6B (keratin 6B)	3854
ATXN3L	ATXN3L (ataxin 3 like)	92552
OR52I2	OR52I2 (olfactory receptor family 52 subfamily I member 2)	143502
MRVI1	MRVI1 (murine retrovirus integration site 1 homolog)	10335
SLC10A1	SLC10A1 (solute carrier family 10 member 1)	6554
CPO	CPO (carboxypeptidase O)	130749
MPO	MPO (myeloperoxidase)	4353
OR52E8	OR52E8 (olfactory receptor family 52 subfamily E member 8)	390079
PLA2G4A	PLA2G4A (phospholipase A2 group IVA)	5321
HMBOX1	HMBOX1 (homeobox containing 1)	79618
FAM71F1	FAM71F1 (family with sequence similarity 71 member F1)	84691
DKFZp451A211	DKFZp451A211 (uncharacterized LOC400169)	400169
GPR182	GPR182 (G protein-coupled receptor 182)	11318
PPP6R1	PPP6R1 (protein phosphatase 6 regulatory subunit 1)	22870
RAP1GAP	RAP1GAP (RAP1 GTPase activating protein)	5909
CCDC66	CCDC66 (coiled-coil domain containing 66)	285331
RPL39L	RPL39L (ribosomal protein L39 like)	116832
LRRC2	LRRC2 (leucine rich repeat containing 2)	79442
RSAD2	RSAD2 (radical S-adenosyl methionine domain containing 2)	91543
LAMA2	LAMA2 (laminin subunit alpha 2)	3908
BICC1	BICC1 (BicC family RNA binding protein 1)	80114
GPR179	GPR179 (G protein-coupled receptor 179)	440435
ARL14	ARL14 (ADP ribosylation factor like GTPase 14)	80117
PROM2	PROM2 (prominin 2)	150696
MAGEB6	MAGEB6 (MAGE family member B6)	158809
FOSB	FOSB (FosB proto-oncogene, AP-1 transcription factor subunit)	2354
JAKMIP2	JAKMIP2 (janus kinase and microtubule interacting protein 2)	9832
AANAT	AANAT (aralkylamine N-acetyltransferase)	15
KRT79	KRT79 (keratin 79)	338785
AGPAT4	AGPAT4 (1-acylglycerol-3-phosphate O-acyltransferase 4)	56895
DZIP1L	DZIP1L (DAZ interacting zinc finger protein 1 like)	199221
PRDM1	PRDM1 (PR/SET domain 1)	639
SPEN	SPEN (spen family transcriptional repressor)	23013
FMR1NB	FMR1NB (FMR1 neighbor)	158521
MMP1	MMP1 (matrix metallopeptidase 1)	4312
BTN3A1	BTN3A1 (butyrophilin subfamily 3 member A1)	11119
TMEM217	TMEM217 (transmembrane protein 217)	221468
WFDC11	WFDC11 (WAP four-disulfide core domain 11)	259239
INHBA	INHBA (inhibin subunit beta A)	3624
AKAP12	AKAP12 (A-kinase anchoring protein 12)	9590
FGA	FGA (fibrinogen alpha chain)	2243
MMP25	MMP25 (matrix metallopeptidase 25)	64386
KRT34	KRT34 (keratin 34)	3885
CD86	CD86 (CD86 molecule)	942
ZEB1	ZEB1 (zinc finger E-box binding homeobox 1)	6935
REP15	REP15 (RAB15 effector protein)	387849
LOC100131581	LOC100131581 (uncharacterized LOC100131581)	100131581
CACNB4	CACNB4 (calcium voltage-gated channel auxiliary subunit beta 4)	785
XAGE-4	XAGE-4 (XAGE-4 protein)	139629
RPA4	RPA4 (replication protein A4)	29935
FCAMR	FCAMR (Fc fragment of IgA and IgM receptor)	83953
CELA3B	CELA3B (chymotrypsin like elastase family member 3B)	23436
SERPINB8	SERPINB8 (serpin family B member 8)	5271
FTO	FTO (FTO alpha-ketoglutarate dependent dioxygenase)	79068
PIK3R5	PIK3R5 (phosphoinositide-3-kinase regulatory subunit 5)	23533
RNF150	RNF150 (ring finger protein 150)	57484
DKK1	DKK1 (dickkopf WNT signaling pathway inhibitor 1)	22943
SFRP1	SFRP1 (secreted frizzled related protein 1)	6422
C1orf61	C1orf61 (chromosome 1 open reading frame 61)	10485
KCNIP1	KCNIP1 (potassium voltage-gated channel interacting protein 1)	30820
BACH1	BACH1 (BTB domain and CNC homolog 1)	571
ADRB2	ADRB2 (adrenoceptor beta 2)	154
EGR3	EGR3 (early growth response 3)	1960
KRT6A	KRT6A (keratin 6A)	3853
SCEL	SCEL (sciellin)	8796
NR4A3	NR4A3 (nuclear receptor subfamily 4 group A member 3)	8013
TRIM36	TRIM36 (tripartite motif containing 36)	55521
XKRX	XKRX (XK related X-linked)	402415
B3GALT5	B3GALT5 (beta-1,3-galactosyltransferase 5)	10317
VPS18	VPS18 (VPS18 core subunit of CORVET and HOPS complexes)	57617
SLC8A1	SLC8A1 (solute carrier family 8 member A1)	6546
IL1RN	IL1RN (interleukin 1 receptor antagonist)	3557
ZBP1	ZBP1 (Z-DNA binding protein 1)	81030
RAB7B	RAB7B (RAB7B, member RAS oncogene family)	338382
DHRS9	DHRS9 (dehydrogenase/reductase 9)	10170
CDKN2B	CDKN2B (cyclin dependent kinase inhibitor 2B)	1030
FBXW10	FBXW10 (F-box and WD repeat domain containing 10)	10517
ATP6AP1L	ATP6AP1L (ATPase H+ transporting accessory protein 1 like)	92270
ANXA1	ANXA1 (annexin A1)	301
WFDC10B	WFDC10B (WAP four-disulfide core domain 10B)	280664
IQCF1	IQCF1 (IQ motif containing F1)	132141
SYNE1	SYNE1 (spectrin repeat containing nuclear envelope protein 1)	23345
FGF1	FGF1 (fibroblast growth factor 1)	2246
FOXL1	FOXL1 (forkhead box L1)	2300
LOC646976	LOC646976 (translation initiation factor IF-2)	646976
IQCF5	IQCF5 (IQ motif containing F5)	389124
GJA3	GJA3 (gap junction protein alpha 3)	2700
WDR33	WDR33 (WD repeat domain 33)	55339
NTSR1	NTSR1 (neurotensin receptor 1)	4923
S100B	S100B (S100 calcium binding protein B)	6285
DHRS4L1	DHRS4L1 (dehydrogenase/reductase 4 like 1)	728635
GRIK3	GRIK3 (glutamate ionotropic receptor kainate type subunit 3)	2899
FOSL1	FOSL1 (FOS like 1, AP-1 transcription factor subunit)	8061
C5orf52	C5orf52 (chromosome 5 open reading frame 52)	100190949
SPANXN5	SPANXN5 (SPANX family member N5)	494197
LOC646626	LOC646626 (uncharacterized LOC646626)	646626
SPON1	SPON1 (spondin 1)	10418
LOC153684	LOC153684 (uncharacterized LOC153684)	153684
SERPIND1	SERPIND1 (serpin family D member 1)	3053
RALYL	RALYL (RALY RNA binding protein like)	138046
CELA3A	CELA3A (chymotrypsin like elastase family member 3A)	10136
FAM189A1	FAM189A1 (family with sequence similarity 189 member A1)	23359
TM4SF4	TM4SF4 (transmembrane 4 L six family member 4)	7104
WNT2B	WNT2B (Wnt family member 2B)	7482
PPAN-P2RY11	PPAN-P2RY11 (PPAN-P2RY11 readthrough)	692312
GALNT8	GALNT8 (polypeptide N-acetylgalactosaminyltransferase 8)	26290
LAMA3	LAMA3 (laminin subunit alpha 3)	3909
ZNF483	ZNF483 (zinc finger protein 483)	158399
IGFL4	IGFL4 (IGF like family member 4)	444882
GPR17	GPR17 (G protein-coupled receptor 17)	2840
GJB7	GJB7 (gap junction protein beta 7)	375519
PPP1R1A	PPP1R1A (protein phosphatase 1 regulatory inhibitor subunit 1A)	5502
LOC100130587	LOC100130587 (uncharacterized LOC100130587)	100130587
CDC42	CDC42 (cell division cycle 42)	998
LOC283731	LOC283731 (uncharacterized LOC283731)	283731
DENND2C	DENND2C (DENN domain containing 2C)	163259
INMT	INMT (indolethylamine N-methyltransferase)	11185
KRTAP4-1	KRTAP4-1 (keratin associated protein 4-1)	85285
KCNF1	KCNF1 (potassium voltage-gated channel modifier subfamily F member 1)	3754
ODF3L1	ODF3L1 (outer dense fiber of sperm tails 3 like 1)	161753
JPH4	JPH4 (junctophilin 4)	84502
C1orf116	C1orf116 (chromosome 1 open reading frame 116)	79098
MMP10	MMP10 (matrix metallopeptidase 10)	4319
PLAU	PLAU (plasminogen activator, urokinase)	5328
TEF	TEF (TEF transcription factor, PAR bZIP family member)	7008
LETM2	LETM2 (leucine zipper and EF-hand containing transmembrane protein 2)	137994
ARC	ARC (activity regulated cytoskeleton associated protein)	23237
PLK2	PLK2 (polo like kinase 2)	10769
CFLAR-AS1	CFLAR-AS1 (CFLAR antisense RNA 1)	65072
CHST11	CHST11 (carbohydrate sulfotransferase 11)	50515
LOC727808	LOC727808 (uncharacterized LOC727808)	727808
AMHR2	AMHR2 (anti-Mullerian hormone receptor type 2)	269
PMEPA1	PMEPA1 (prostate transmembrane protein, androgen induced 1)	56937
BAIAP2	BAIAP2 (BAI1 associated protein 2)	10458
ADSSL1	ADSSL1 (adenylosuccinate synthase like 1)	122622
TLR4	TLR4 (toll like receptor 4)	7099
EFHB	EFHB (EF-hand domain family member B)	151651
ZCCHC13	ZCCHC13 (zinc finger CCHC-type containing 13)	389874
EGR4	EGR4 (early growth response 4)	1961
IFT74	IFT74 (intraflagellar transport 74)	80173
ATP6V0A4	ATP6V0A4 (ATPase H+ transporting V0 subunit a4)	50617
VWF	VWF (von Willebrand factor)	7450
C22orf24	C22orf24 (chromosome 22 open reading frame 24)	25775
LOC100131910	LOC100131910 (uncharacterized LOC100131910)	100131910
CSF1R	CSF1R (colony stimulating factor 1 receptor)	1436
MUC17	MUC17 (mucin 17, cell surface associated)	140453
SPOCK1	SPOCK1 (SPARC (osteonectin), cwcv and kazal like domains proteoglycan 1)	6695
SPRR1A	SPRR1A (small proline rich protein 1A)	6698
FAM25A	FAM25A (family with sequence similarity 25 member A)	643161
ZNF806	ZNF806 (zinc finger protein 806)	646915
VGLL3	VGLL3 (vestigial like family member 3)	389136
UQCRB	UQCRB (ubiquinol-cytochrome c reductase binding protein)	7381
GIGYF2	GIGYF2 (GRB10 interacting GYF protein 2)	26058
LOXL2	LOXL2 (lysyl oxidase like 2)	4017
TNNT2	TNNT2 (troponin T2, cardiac type)	7139
ABL2	ABL2 (ABL proto-oncogene 2, non-receptor tyrosine kinase)	27
SGMS2	SGMS2 (sphingomyelin synthase 2)	166929
NFATC1	NFATC1 (nuclear factor of activated T cells 1)	4772
SPDYA	SPDYA (speedy/RINGO cell cycle regulator family member A)	245711
SLAMF7	SLAMF7 (SLAM family member 7)	57823
EGFR	EGFR (epidermal growth factor receptor)	1956
FLG	FLG (filaggrin)	2312
PHEX	PHEX (phosphate regulating endopeptidase homolog X-linked)	5251
DPRX	DPRX (divergent-paired related homeobox)	503834
LOC729291	LOC729291 (uncharacterized LOC729291)	729291
SLCO1B1	SLCO1B1 (solute carrier organic anion transporter family member 1B1)	10599
KRT6C	KRT6C (keratin 6C)	286887
NEB	NEB (nebulin)	4703
CLIC2	CLIC2 (chloride intracellular channel 2)	1193
FOXA1	FOXA1 (forkhead box A1)	3169
RAPH1	RAPH1 (Ras association (RalGDS/AF-6) and pleckstrin homology domains 1)	65059
C4orf51	C4orf51 (chromosome 4 open reading frame 51)	646603
C5AR1	C5AR1 (complement C5a receptor 1)	728
ITGA2	ITGA2 (integrin subunit alpha 2)	3673
KRT32	KRT32 (keratin 32)	3882
MAGEB2	MAGEB2 (MAGE family member B2)	4113
NEK1	NEK1 (NIMA related kinase 1)	4750
CALHM3	CALHM3 (calcium homeostasis modulator 3)	119395
MYADM	MYADM (myeloid associated differentiation marker)	91663
FSIP2	FSIP2 (fibrous sheath interacting protein 2)	401024
CDRT15L2	CDRT15L2 (CMT1A duplicated region transcript 15 like 2)	256223
AOX1	AOX1 (aldehyde oxidase 1)	316
CSGALNACT1	CSGALNACT1 (chondroitin sulfate N-acetylgalactosaminyltransferase 1)	55790
OASL	OASL (2'-5'-oligoadenylate synthetase like)	8638
EIF5	EIF5 (eukaryotic translation initiation factor 5)	1983
GJB3	GJB3 (gap junction protein beta 3)	2707
CCT6B	CCT6B (chaperonin containing TCP1 subunit 6B)	10693
BAX	BAX (BCL2 associated X, apoptosis regulator)	581
ENTPD3	ENTPD3 (ectonucleoside triphosphate diphosphohydrolase 3)	956
ADARB2	ADARB2 (adenosine deaminase RNA specific B2 (inactive))	105
TEX12	TEX12 (testis expressed 12)	56158
ARL13B	ARL13B (ADP ribosylation factor like GTPase 13B)	200894
RYR1	RYR1 (ryanodine receptor 1)	6261
ZNF620	ZNF620 (zinc finger protein 620)	253639
C11orf96	C11orf96 (chromosome 11 open reading frame 96)	387763
DST	DST (dystonin)	667
S100A3	S100A3 (S100 calcium binding protein A3)	6274
CAGE1	CAGE1 (cancer antigen 1)	285782
PLXNA2	PLXNA2 (plexin A2)	5362
ZNF674	ZNF674 (zinc finger protein 674)	641339
C11orf86	C11orf86 (chromosome 11 open reading frame 86)	254439
CDYL2	CDYL2 (chromodomain Y like 2)	124359
GTF2IRD2	GTF2IRD2 (GTF2I repeat domain containing 2)	84163
DNAJC12	DNAJC12 (DnaJ heat shock protein family (Hsp40) member C12)	56521
ETS1	ETS1 (ETS proto-oncogene 1, transcription factor)	2113
BTC	BTC (betacellulin)	685
PCDHA11	PCDHA11 (protocadherin alpha 11)	56138
ZXDA	ZXDA (zinc finger X-linked duplicated A)	7789
SZT2	SZT2 (SZT2 subunit KICSTOR complex)	23334
CSPG4P1Y	CSPG4P1Y (CSPG4 pseudogene 1 Y-linked)	114758
TUBB6	TUBB6 (tubulin beta 6 class V)	84617
CYTH4	CYTH4 (cytohesin 4)	27128
NEK10	NEK10 (NIMA related kinase 10)	152110
IQCJ-SCHIP1	IQCJ-SCHIP1 (IQCJ-SCHIP1 readthrough)	100505385
EMP1	EMP1 (epithelial membrane protein 1)	2012
GOLGA7B	GOLGA7B (golgin A7 family member B)	401647
EFNB2	EFNB2 (ephrin B2)	1948
